# Supplementary material for: Cumulative incidence, prevalence, seroconversion, and associated factors for SARS-CoV-2 infection among healthcare workers of a University Hospital in Bogotá, Colombia
Source: PLoS One. 2022 Sep 19;17(9):e0274484. doi: 10.1371/journal.pone.0274484 (PMC9484677; doi:10.1371/journal.pone.0274484)
Supplement: S1 Dataset — (XLSX) [file pone.0274484.s002.xlsx]

## Sheet: Datatset
id	agecat	sex	total_visits	visit_number	PCR	AcTotal	AcTotalesval_confirmed	IgGQL	IgMELFA	ELISA_IgA	ELISA_IgM	ELISA_IgG	type_ocupation_1	ocup_asist1	ocupsimple	placecatfin	shift	ppe_use1	type_respirator	cont_cls1	where1	remote1	work_covid1	transportation	other_institution	tabacco1	vaccine_inf1	bmi	bmicat2	comorb1	hbp	hypo	asthma	autoinmune	cancer	history_prev1	case_infection	case_infection_sensitivity	type_prev_cov	type_test_1	type_test_2	type_test_3	headache	fever	high respiratory symptoms	fatigue	lrs	anosdi	myalgias
0-002	0	1	1	1		0	0						0		1																					0	0	0
0-003	2	1	1	1		0	0						1	3	2	5	0	1	3	1	1	0	0	0	1	0	0	26.7755	2	1	1	0	0	0	0	0	0	0		0	0	0	0	0	0	0	0	0	0
0-004	1	1	2	1		0	0						1	9	4	2	0	1	3	0		0	1	1	0	0	1	21.3068	1	0	0	0	0	0	0	0	0	0		0	0	0	0	0	0	0	0	0	0
0-004	1	1	2	2		0	0						1	9	4	2	0	1	3	1	2	0	1	1	0	0	1	21.9525	1	0	0	0	0	0	0	0	0	0		0	0	0	0	0	0	0	0	0	0
0-006	0	0	1	1	0	0	0						1	2	2	4	1	1	3	0		0	1	0	0	0	0	28.2284	2	0	0	0	0	0	0	0	0	0		0	0	0	0	0	0	0	0	0	0
0-007	0	0	2	1	0	1	1	3.95	0.85				1	2	2	2	0	1	2	1	1	0	1	0	0	0	1	24.4646	1	1	0	0	0	0	0	1	1	1	2	1	0	0	1	0	1	1	0	1	0
0-007	0	0	2	2		1	1	1.47	0.79				1	2	2	2	1	1	3	1	1	0	1	0	0	0	1	24.0882	1	1	0	0	0	0	0	1	1	1	2	1	0	0	1	0	1	1	0	1	0
0-009	2	0	2	1		0	0	0.06	0.07				1	3	2	2	0	1	3	0		0	0	0	0	0	1	19.0451	1	0	0	0	0	0	0	0	0	0		0	0	0	0	0	0	0	0	0	0
0-009	2	0	2	2		0	0						1	3	2	2	0	1	3	0		0	0	0	0	0	1	19.0451	1	0	0	0	0	0	0	0	0	0		0	0	0	0	0	0	0	0	0	0
0-011	0	0	2	1		0	0						1	2	2	1	1	1	3	1	1	0	0	0	0	0	0	20.6612	1	0	0	0	0	0	0	0	0	0		0	0	0	0	0	0	0	0	0	0
0-011	0	0	2	2		0	0						1	2	2	1	1	1	3	1	1	0	0	0	0	0	0	20.6612	1	0	0	0	0	0	0	0	0	0		0	0	0	0	0	0	0	0	0	0
0-013	1	0	2	1	0	0	0	0.02	0.18				1	4	3	2	0	1	2	0		0	1	1	0	0	0	22.2291	1	0	0	0	0	0	0	0	0	0		0	0	0	0	0	0	0	0	0	0
0-013	1	0	2	2		1	0	0.01	0.15	0	0	0	1	4	3	2	0	1	2	0		0	1	1	0	0	0	22.2291	1	0	0	0	0	0	0	0	0	1		0	0	0	0	0	0	0	0	0	0
0-015	0	0	1	1		0	0						1	2	2	5	1	1	3	1	3	0	0	0	0	0	1	18.8092	1	0	0	0	0	0	0	0	0	0		0	0	0	0	0	0	0	0	0	0
0-016	0	1	1	1		0	0						1	2	2	3	1	1	3	1	3	1	1	0	0	0	0	26.7949	2	0	0	0	0	0	0	0	0	0		0	0	0	0	0	0	0	0	0	0
0-017	0	0	1	1		0	0						1	2	2	1	0	1	3				0													0	0	0
0-018	2	1	1	1	0	0	0	0.19	0.07				1	5	3	1	0	1	3	1	1	0	1	0	0	0	1	20.5693	1	0	0	0	0	0	0	0	0	0		0	0	0	0	0	0	0	0	0	0
0-019	1	1	2	2		0	0						1	5	3	4	0	1	3	1	1	0	1	0	0	0	1	22.8374	1	1	0	1	0	0	0	1	1	1	2	1	0	0	0	0	1	0	0	0	1
0-019	1	1	2	1		1	1	0.31	0.71	0	0	1	1	5	3	4	0	1	3	1	1	0	1	0	0	0	1	23.1834	1	1	0	0	0	0	0	1	1	1	2	1	0	0	0	0	1	0	0	0	1
0-021	1	1	1	1		1	1	2.37	0.5				1	5	3	3	1	1	2	1	1	0	1	1	0	0	0	26.1224	2	1	0	1	0	0	0	1	1	1	1	1	0	0	0	0	0	0	0	0	0
0-022	2	1	2	1	0	0	0	0.05	0.05				1	3	2	5	1	1	3	0		0	1	0	0	0	1	28.7274	2	0	0	0	0	0	0	0	0	0		0	0	0	0	0	0	0	0	0	0
0-022	2	1	2	2		0	0						1	3	2	5	1	1	3	0		0	1	0	0	0	1	28.7274	2	0	0	0	0	0	0	0	0	0		0	0	0	0	0	0	0	0	0	0
0-024	2	1	2	1		0	0						1	9	4	1	0	1	1	0		0	0	0	0	0	0	19.721	1	0	0	0	0	0	0	0	0	0		0	0	0	0	0	0	0	0	0	0
0-024	2	1	2	2		1	0	0.01	0.18				1	9	4	1	0	1	2	1	1	0	0	0	0	0	0	20.0796	1	0	0	0	0	0	0	0	0	1		0	0	0	0	0	0	0	0	0	0
0-026	1	1	2	1	0	0	0	0.04	0.08				1	9	4	2	1	1	3	0		0	1	0	0	0	0	25.0135	2	0	0	0	0	0	0	0	0	0		0	0	0	0	0	0	0	0	0	0
0-026	1	1	2	2		0	0						1	9	4	2	1	1	3	1	1	0	1	0	0	0	0	25.0135	2	0	0	0	0	0	0	0	0	0		0	0	0	0	0	0	0	0	0	0
0-028	2	1	2	1		0	0						0		1	6	0	1	1	0		0	0	1	0	0	0	31.7956	3	0	0	0	0	0	0	0	0	0		0	0	0	0	0	0	0	0	0	0
0-028	2	1	2	2		0	0						0		1	6	0	1	2	0		0	0	1	0	0	0	30.6394	3	0	0	0	0	0	0	0	0	0		0	0	0	0	0	0	0	0	0	0
0-030	2	1	2	1		0	0						1	9	4	6	0	1	2			0	0	0	0	0	1	23.6713	1	0	0	0	0	0	0	0	0	0		0	0	0	0	0	0	0	0	0	0
0-030	2	1	2	2		0	0						1	9	4	6	0	1	2	0		0	0	0	0	0	1	23.6713	1	0	0	0	0	0	0	0	0	0		0	0	0	0	0	0	0	0	0	0
0-032	2	1	2	1		1	1	4.02	0.64				1	9	4	1	0	1	2	1	1	0	0	0	1	0	0	30.2992	3	1	1	0	0	0	0	0	1	1		0	0	0	0	0	0	0	0	0	0
0-032	2	1	2	2		1	1	3.21	0.52				1	9	4	1	0	1	2	1	1	0	0	0	1	0	0	30.2992	3	1	1	0	0	0	0	1	1	1	2	0	1	0	0	1	0	0	0	0	0
0-034	1	0	1	1	0	0	0	0.06	0.06				1	9	4	1	0	1	3	0		1	0	0	0	0	0	20.7612	1	0	0	0	0	0	0	0	0	0		0	0	0	0	0	0	0	0	0	0
0-035	1	0	2	1		0	0						0		1	3	1	1	3	0		0	0	1	0	0	0	30.0712	3	0	0	0	0	0	0	0	0	0		0	0	0	0	0	0	0	0	0	0
0-035	1	0	2	2		0	0						0		1	3	1	1	3	0		0	0	1	0	0	0	30.0712	3	0	0	0	0	0	0	0	0	0		0	0	0	0	0	0	0	0	0	0
0-037	1	1	1	1		0	0						1	9	4	5	0	1	2	0		0	0	0	0	0	1	21.9899	1	0	0	0	0	0	0	0	0	0		0	0	0	0	0	0	0	0	0	0
0-038	2	1	2	1		0	0						0		1	1	0	0	3	0		1	0	0	0	0	1	24.3824	1	1	1	0	0	0	0	0	0	0		0	0	0	0	0	0	0	0	0	0
0-038	2	1	2	2		0	0						0		1	1	0	0	3	0		1	0	0	0	0	1	23.3067	1	1	1	0	0	0	0	0	0	0		0	0	0	0	0	0	0	0	0	0
0-040	2	1	2	1		0	0	0.03	0.02				1	3	2	1	0	1	3	0		0	0	0	1	0	0	23.5078	1	0	0	0	0	0	0	0	0	0		0	0	0	0	0	0	0	0	0	0
0-040	2	1	2	2		0	0						1	3	2	1	0	1	3	0		0	0	0	1	0	0	23.5078	1	0	0	0	0	0	0	0	0	0		0	0	0	0	0	0	0	0	0	0
0-042	1	1	1	1	0	0	0						1	3	2	1	0	1	3	0		0	1	0	0	0	0	28.0557	2	0	0	0	0	0	0	0	0	0		0	0	0	0	0	0	0	0	0	0
0-043	1	1	1	1	0	0	0	0.03	0.05				1	3	2	2	0	1	3	1	1	0	1	0	1	1	0	25.3086	2	0	0	0	0	0	0	0	0	0		0	0	0	0	0	0	0	0	0	0
0-044	2	1	2	1	0	0	0	0.03	0.07				1	3	2	5	1	1	3	0		0	1	0	1	0	1	26.3656	2	0	0	0	0	0	0	0	0	0		0	0	0	0	0	0	0	0	0	0
0-044	2	1	2	2		0	0						1	3	2	5	1	1	3	0		0	1	0	1	0	1	26.3656	2	0	0	0	0	0	0	0	0	0		0	0	0	0	0	0	0	0	0	0
0-046	2	1	1	1	0	0	0	0.05	0.03				1	3	2	1	0	1	2	0		1	0	0	0	0	0	25.763	2	0	0	0	0	0	0	0	0	0		0	0	0	0	0	0	0	0	0	0
0-047	1	1	2	1	0	0	0	0.1	0.02				1	3	2	1	0	1	3	0		0	0	0	1	0	1	26.2966	2	0	0	0	0	0	0	0	0	0		0	0	0	0	0	0	0	0	0	0
0-047	1	1	2	2		0	0	0.08	0.02				1	3	2	1	0	1	3	0		0	0	0	1	0	1	27.1731	2	0	0	0	0	0	0	0	0	0		0	0	0	0	0	0	0	0	0	0
0-049	1	1	1	1		0	0	0.01	0.06				0		1	2	1	1	3	0		0	1	1	0	0	1	19.7232	1	0	0	0	0	0	0	0	0	0		0	0	0	0	0	0	0	0	0	0
0-050	2	1	1	1		0	0						1	3	2	2	0	1	2	1	2	0	0	0	1	0	0	29.3374	2	1	1	0	0	0	0	0	0	0		0	0	0	0	0	0	0	0	0	0
0-051	2	1	2	1		0	0						1	3	2	1	0	1	2	1	1	0	0	0	1	0	1	27.1809	2	1	1	0	1	0	0	0	0	0		0	0	0	0	0	0	0	0	0	0
0-051	2	1	2	2		0	0						1	3	2	1	0	1	2	1	1	0	0	0	1	0	1	27.1809	2	1	1	0	1	0	0	0	0	0		0	0	0	0	0	0	0	0	0	0
0-053	1	1	1	1		1	1	2.18	0.73				1	9	4	1	1	1	3	1	1	0	1	1	0	0	0	26.9274	2	0	0	0	0	0	0	1	1	1	2	1	1	0	1	1	1	1	1	1	0
0-054	0	0	1	1		0	0						1	2	2	2	1	1	3	0		0	0	0	1	0	0	18.75	1	0	0	0	0	0	0	0	0	0		0	0	0	0	0	0	0	0	0	0
0-055	2	1	2	1		0	0						1	3	2	2	0	1	3	1	1	0	1	0	1	0	0	35.1393	3	1	1	0	0	0	0	0	0	0		0	0	0	0	0	0	0	0	0	0
0-055	2	1	2	2		0	0						1	3	2	2	1	1	3	1	1	0	1	0	1	0	0	34.0636	3	1	1	0	0	0	0	0	0	0		0	0	0	0	0	0	0	0	0	0
0-057	1	1	2	1	0	0	0	0.02	0.1				1	6	4	4	1	1	3	0		0	1	1	0	0	1	24.4898	1	0	0	0	0	0	0	0	0	0		0	0	0	0	0	0	0	0	0	0
0-057	1	1	2	2		0	0						1	6	4	4	1	1	3	0		0	1	1	0	0	1	24.4898	1	0	0	0	0	0	0	0	0	0		0	0	0	0	0	0	0	0	0	0
0-059	1	1	2	1	0	0	0	0.03	0.05				1	3	2	5	0	1	3	0		0	1	0	1	0	0	25.763	2	0	0	0	0	0	0	0	0	0		0	0	0	0	0	0	0	0	0	0
0-059	1	1	2	2		0	0						1	3	2	1	0	1	3	1	1	0	1	0	1	0	0	26.0933	2	0	0	0	0	0	0	0	0	0		0	0	0	0	0	0	0	0	0	0
0-061	1	1	1	1		0	0						1	3	2	5	1	1	3	0		0	1	0	0	0	1	26.1286	2	1	1	0	0	0	0	1	1	1	2	1	0	0	0	0	1	1	0	0	0
0-062	1	1	1	1	0	0	0	0.24	0.06				1	3	2	1	0	1	3	0		0	1	0	0	0	0	28.0102	2	0	0	0	0	0	0	0	0	0		0	0	0	0	0	0	0	0	0	0
0-063	1	1	1	1		0	0						1	4	3	4	1	1	3	1	1	0	1	1	1	0	1	26.9896	2	0	0	0	0	0	0	0	0	0		0	0	0	0	0	0	0	0	0	0
0-064	1	1	2	1		0	0						1	9	4	6	0	1	3	1	3	0	0	0	0	0	1	25.5354	2	0	0	0	0	0	0	1	1	1	1	0	1	1	0	0	0	0	0	0	0
0-064	1	1	2	2		1	1	1.05	0.16	0	0	0	1	9	4	6	0	1	2	1	3	0	0	1	0	0	1	25.2163	2	0	0	0	0	0	0	1	1	1	1	0	1	1	0	0	0	0	0	0	0
0-066	1	1	2	1	0	0	0	0.06	0.07				1	4	3	4	1	1	3	1	1	0	1	0	0	0	0	31.2213	3	1	1	0	0	0	0	0	0	0		0	0	0	0	0	0	0	0	0	0
0-066	1	1	2	2		0	0						1	4	3	4	0	1	3	1	1	0	1	0	0	0	0	31.2213	3	1	1	0	0	0	0	0	0	0		0	0	0	0	0	0	0	0	0	0
0-068	1	1	2	1	0	0	0	0.06	0.11				1	3	2	3	1	1	3	0		0		0	0	0	0	25.1024	2	1	0	0	0	0	0	0	0	0		0	0	0	0	0	0	0	0	0	0
0-068	1	1	2	2		0	0						1	3	2	3	1	1	3	0		0	1	0	0	0	0	25.1024	2	1	0	0	0	0	0	0	0	0		0	0	0	0	0	0	0	0	0	0
0-070	2	1	1	1		0	0						0		1	5	0	0	2	0		1	0	0	0	0	0	30.4218	3	1	1	0	0	0	0	0	0	0		0	0	0	0	0	0	0	0	0	0
0-071	2	1	2	2		1	1	5.58	1.05				1	5	3	2	1	1	3	0		0	1	1	0	0	1	26.5432	2	0	0	0	0	0	0	1	1	1	2	1	0	0	0	0	1	1	0	0	1
0-071	2	1	2	1	1	1	1	0.05	0.05	0	0	0	1	5	3	2	1	1	3	0		0	1	1	0	0	1	26.5432	2	0	0	0	0	0	0	0	1	1		0	0	0	0	0	0	0	0	0	0
0-073	1	1	2	1		1	1	8.07	3.72				1	5	3	2	1	1	3	1	1	0	1	0	0	0	0	29.0657	2	0	0	0	0	0	0	1	1	1	2	1	0	0	1	1	1	1	1	1	1
0-073	1	1	2	2		1	1	8.98	2.01				1	5	3	2	1	1	3	1	1	0	1	0	0	0	0	29.0657	2	0	0	0	0	0	0	1	1	1	2	1	0	0	1	1	1	1	1	1	1
0-075	1	1	2	1	0	0	0	0.07	0.1				1	8	4	3	1	1	3	0		0	1	0	0	0	0	26.8386	2	0	0	0	0	0	0	0	0	0		0	0	0	0	0	0	0	0	0	0
0-075	1	1	2	2		0	0						1	8	4	3	1	1	3	0		0	1	0	0	0	0	26.8386	2	0	0	0	0	0	0	0	0	0		0	0	0	0	0	0	0	0	0	0
0-077	2	1	1	1	0	0	0	0.02	0.04				1	3	2	2	0	1	3	1	2	0	0	0	0	0	1	27.6817	2	1	1	0	0	1	0	0	0	0		0	0	0	0	0	0	0	0	0	0
0-078	1	1	2	1		0	0						1	9	4	1	0	1	3	1	1	0	1	1	0	0	1	29.0533	2	0	0	0	0	0	0	1	1	1	2	1	0	0	1	0	1	0	0	0	0
0-078	1	1	2	2		0	0						1	9	4	1	0	1	3	0		0	1	1	0	0	1	29.0533	2	0	0	0	0	0	0	1	1	1	2	1	0	0	1	0	1	0	0	0	0
0-080	1	1	2	1		0	0						1	3	2	6	0	1	2	0		1	0	0	0	1	0	25.565	2	0	0	0	0	0	0	0	0	0		0	0	0	0	0	0	0	0	0	0
0-080	1	1	2	2		0	0						1	3	2	6	0	1	2	0		1	0	0	0	1	0	25.565	2	0	0	0	0	0	0	0	0	0		0	0	0	0	0	0	0	0	0	0
0-082	2	1	2	1		0	0						1	9	4	2	0	1	3	0		0	1	1	0	0	1	24.2215	1	0	0	0	0	0	0	0	0	0		0	0	0	0	0	0	0	0	0	0
0-082	2	1	2	2		0	0						1	9	4	2	0	1	3	1	1	0	1	1	0	0	1	24.5089	1	0	0	0	0	0	0	0	0	0		0	0	0	0	0	0	0	0	0	0
0-084	1	1	1	1		0	0						1	2	2	4	1	1	3	1	1	0	1	1	0	0	1	26.556	2	0	0	0	0	0	0	1	1	1	2	1	1	0	0	1	1	1	0	1	0
0-085	1	1	2	2		0	0						1	4	3	1	0	1	3	1	1	0	0	0	0	0	1	20.2812	1	0	0	0	0	0	0	1	1	1	2	1	0	0	1	0	0	1	0	1	0
0-085	1	1	2	1		1	1	0.56	0.62	0	1	1	1	4	3	1	0	1	3	1	1	0	0	1	0	0	1	20.2812	1	0	0	0	0	0	0	1	1	1	2	1	0	0	1	0	0	1	0	1	0
0-087	2	1	1	1		0	0						1	3	2	1	0	1	2	0		0	0	1	1	0	0	23.6652	1	0	0	0	0	0	0	0	0	0		0	0	0	0	0	0	0	0	0	0
0-088	1	1	1	1		0	0						1	3	2	1	0	1	2	1	2	0	0	0	0	0	0	22.4913	1	1	0	0	1	0	0	1	1	1	2	1	0	0	1	0	0	1	0	0	0
0-089	1	1	2	1		0	0	0.08	0				1	2	2	2	0	1	3	0		0	1	0	1	0	1	35.4308	3	0	0	0	0	0	0	0	0	0		0	0	0	0	0	0	0	0	0	0
0-089	1	1	2	2		0	0						1	2	2	2	0	1	3	0		0	1	0	1	0	1	35.4308	3	0	0	0	0	0	0	0	0	0		0	0	0	0	0	0	0	0	0	0
0-091	2	1	2	1		1	1	1.68	0.17				1	9	4	1	0	1	3	1	1	0	1	1	0	1	0	37.551	3	1	1	0	0	0	0	1	1	1	2	1	0	0	0	0	0	0	0	1	0
0-091	2	1	2	2		1	1	1.06	0.15	1	1	1	1	9	4	1	0	1	3	1	1	0	1	1	0	1	0	37.551	3	1	1	0	0	0	0	1	1	1	2	1	0	0	0	0	0	0	0	1	0
0-093	2	1	2	1	0	0	0	0.02	0.07				1	3	2	1	0	1	3	1	1	0	0	0	1	0	0	28.4055	2	0	0	0	0	0	0	0	0	0		0	0	0	0	0	0	0	0	0	0
0-093	2	1	2	2		0	0						1	3	2	1	0	1	3	1	1	0	0	0	1	0	0	28.4055	2	0	0	0	0	0	0	0	0	0		0	0	0	0	0	0	0	0	0	0
0-095	1	1	2	1	0	0	0	0.04	0.04				1	4	3	4	0	1	3	1	1	0	1	1	1	0	0	29.7527	2	0	0	0	0	0	0	0	0	0		0	0	0	0	0	0	0	0	0	0
0-095	1	1	2	2		0	0						1	4	3	4	0	1	3	1	1	0	1	1	1	0	0	29.4108	2	0	0	0	0	0	0	0	0	0		0	0	0	0	0	0	0	0	0	0
0-097	1	1	2	2		1	1	0.82	0.62	1	1	1	1	9	4	1	0	1	3	1	1	0	1	0	0	0	0	30.1194	3	0	0	0	0	0	0	1	1	1	2	1	0	0	1	0	1	1	1	0	1
0-097	1	1	2	1		1	1	1.3	0.82	1	1	1	1	9	4	1	0	1	3	1	1	0	1	0	0	0	0	30.1194	3	0	0	0	0	0	0	1	1	1	2	1	0	0	1	0	1	1	1	0	1
0-099	2	1	1	1	0	0	0	0.03	0.04				1	3	2	2																				0	0	0
0-100	2	1	2	1		1	1	1.47	0.67	0	1	1	1	9	4	1	1	1	3	1	2	0	0	0	0	0	1	26.3958	2	0	0	0	0	0	0	1	1	1	2	1	1	0	0	0	1	0	0	0	0
0-100	2	1	2	2		1	1	1.25	0.46	0	1	1	1	9	4	6	0	1	3	1	1	0	0	0	0	0	1	28.0664	2	0	0	0	0	0	0	1	1	1	2	1	1	0	0	0	1	0	0	0	0
0-102	2	1	2	1		1	1	8.48	26.01				1	3	2	6	0	1	2	1	2	1	0	0	1	1	0	26.0933	2	0	0	0	0	0	0	1	1	1	2	0	0	1	0	1	1	1	0	1	1
0-102	2	1	2	2		1	1	8.9	22.48				1	3	2	6	0	1	2	1	2	1	0	0	1	1	0	26.0933	2	0	0	0	0	0	0	1	1	1	2	0	0	1	0	1	1	1	0	1	1
0-104	2	1	1	1	0	0	0	0.05	0.03				1	3	2	5	0	1	3	0		0	0	0	0	0		21.1389	1	0	0	0	0	0	0	0	0	0
0-105	2	1	1	1		0	0						0		1																					0	0	0		0	0	0	0	0	0	0	0	0	0
0-106	2	1	1	1		0	0						1	3	2	1	0	1	3	1	1	0	0	0	1	0	0	27.7177	2	1	1	0	0	0	0	0	0	0		0	0	0	0	0	0	0	0	0	0
0-107	2	1	2	1	0	0	0	0.03	0.07				1	3	2	1	0	1	3	1	2	1	0	0	0	0	1	24.0741	1	0	0	0	0	0	0	0	0	0		0	0	0	0	0	0	0	0	0	0
0-107	2	1	2	2		0	0						1	3	2	1	0	1	3	1	2	1	0	0	0	0	1	24.0741	1	0	0	0	0	0	0	0	0	0		0	0	0	0	0	0	0	0	0	0
0-109	2	1	2	1	0	0	0	0.02	0.03				1	3	2	6	0	1	2	0		0	0	0	1	0	0	26.8612	2	0	0	0	0	0	0	0	0	0		0	0	0	0	0	0	0	0	0	0
0-109	2	1	2	2		0	0						1	3	2	6	0	1	2	0		1	0	0	1	0	0	25.9455	2	0	0	0	0	0	0	0	0	0		0	0	0	0	0	0	0	0	0	0
0-111	2	1	2	1		0	0	0.04	0.06				1	9	4	4	1	1	3	0		0	1	1	0	0	0	24.6181	1	1	1	0	0	0	0	0	0	0		0	0	0	0	0	0	0	0	0	0
0-111	2	1	2	2		0	0						1	9	4	4	1	1	3	0		0	1	1	0	0	0	24.9337	1	1	1	0	0	0	0	0	0	0		0	0	0	0	0	0	0	0	0	0
0-113	2	1	2	1		0	0						1	5	3	6	1	0	2	0		1	0	0	0	0	0	24.093	1	0	0	0	0	0	0	0	0	0		0	0	0	0	0	0	0	0	0	0
0-113	2	1	2	2		0	0						1	5	3	6	1	1	2	0		1	0	0	0	0	0	24.093	1	0	0	0	0	0	0	0	0	0		0	0	0	0	0	0	0	0	0	0
0-115	2	1	1	1		0	0						0		1	6	0	1	3	0		0	0	1	0	0	1	24.977	1	0	0	0	0	0	0	0	0	0		0	0	0	0	0	0	0	0	0	0
0-116	2	1	1	1	1	1	1	8.06	4.58				0		1	3	1	1	3	1	1	0	1	1	0	0	1	27.0842	2	0	0	0	0	0	0	0	1	1		0	0	0	0	0	0	0	0	0	0
0-117	2	1	1	1		0	0						1	5	3	6	1	0	2	0		1	0	1	0	0	0	31.25	3	1	1	0	0	0	1	0	0	0		0	0	0	0	0	0	0	0	0	0
0-118	2	1	2	1		0	0						0		1	3	0	1	3	0		1	0	0	0	0	0	26.4236	2	0	0	0	0	0	0	0	0	0		0	0	0	0	0	0	0	0	0	0
0-118	2	1	2	2		0	0						0		1	3	0	1	3	0		1	0	0	0	0	0	26.4236	2	0	0	0	0	0	0	0	0	0		0	0	0	0	0	0	0	0	0	0
0-120	2	1	2	1	0	0	0	0.04	0.03				1	3	2	1	0	1	3	0		0	0	0	0	1	1	28.3447	2	0	0	0	0	0	0	0	0	0		0	0	0	0	0	0	0	0	0	0
0-120	2	1	2	2		0	0						1	3	2	5	0	1	3	0		0	1	0	0	1	1	29.0533	2	0	0	0	0	0	0	0	0	0		0	0	0	0	0	0	0	0	0	0
0-122	2	1	2	1		0	0						1	3	2	2	0	1	3	1	1	0	1	0	0	0	0	29.0367	2	0	0	0	0	0	0	0	0	0		0	0	0	0	0	0	0	0	0	0
0-122	2	1	2	2		0	0						1	3	2	1	0	1	3	1	1	0	0	0	0	0	0	29.3658	2	0	0	0	0	0	0	0	0	0		0	0	0	0	0	0	0	0	0	0
0-124	2	1	2	1		0	0						1	3	2	4	1	1	3	0		0	1	0	1	0	1	29.3848	2	1	1	0	0	0	0	0	0	0		0	0	0	0	0	0	0	0	0	0
0-124	2	1	2	2		0	0						1	3	2	4	1	1	3	0		0	1	0	1	0	1	29.3848	2	1	1	0	0	0	0	0	0	0		0	0	0	0	0	0	0	0	0	0
0-126	2	1	2	1		0	0						0		1	3	0	1	2	1	1	0	1	1	0	0	0	24.977	1	1	0	0	0	0	0	0	0	0		0	0	0	0	0	0	0	0	0	0
0-126	2	1	2	2		0	0						0		1	3	0	1	3	1	1	0	1	1	0	0	0	24.6097	1	1	0	0	0	0	0	0	0	0		0	0	0	0	0	0	0	0	0	0
0-128	2	1	2	1	0	0	0	0.04	0.2				0		1	1	0	1	2	0		0	0	1	0	0	1	31.1419	3	1	0	0	0	0	0	0	0	0		0	0	0	0	0	0	0	0	0	0
0-128	2	1	2	2		1	1	5.1	17.52				0		1	1	0	1	2	0		0	0	1	0	0	1	31.1419	3	1	0	0	0	0	0	1	1	1	2	1	0	0	0	1	0	0	0	0	1
0-130	2	1	2	1	0	0	0	0.03	0.04				0		1	3	0	1	2	1	1	0	1	1	0	0	1	25.5102	2	1	1	0	0	0	0	0	0	0		0	0	0	0	0	0	0	0	0	0
0-130	2	1	2	2		0	0	0.03	0.04				0		1	3	0	1	2	1	1	0	1	1	0	0	1	25.5102	2	1	1	0	0	0	0	0	0	0		0	0	0	0	0	0	0	0	0	0
0-132	1	0	2	1	0	0	0	0.26	0.11				1	5	3	1	0	1	3	1	1	0	1	1	0	0	0	25.3333	2	0	0	0	0	0	0	0	0	0		0	0	0	0	0	0	0	0	0	0
0-132	1	0	2	2		0	0						1	5	3	1	0	1	3	1	1	0	0	1	0	0	0	24.4444	1	0	0	0	0	0	0	0	0	0		0	0	0	0	0	0	0	0	0	0
0-134	1	0	2	1	0	0	0	0.54	0.14				1	9	4	4	1	1	2	0		0	1	1	0	1	0	24.974	1	1	0	0	0	0	0	0	0	0		0	0	0	0	0	0	0	0	0	0
0-134	1	0	2	2		0	0						1	9	4	4	0	1	3	1	2	1	0	1	0	1	0	27.4714	2	1	0	0	0	0	0	0	0	0		0	0	0	0	0	0	0	0	0	0
0-136	2	0	2	1		0	0						1	9	4	5	1	1	3	0		0	1	1	0	0	0	22.5215	1	0	0	0	0	0	0	0	0	0		0	0	0	0	0	0	0	0	0	0
0-136	2	0	2	2		0	0						1	9	4	5	1	1	3	1	1	0	1	1	0	0	0	22.2222	1	0	0	0	0	0	0	0	0	0		0	0	0	0	0	0	0	0	0	0
0-138	2	0	2	1		0	0						1	5	3	6	0	1	2	1	1	1	0	1	0	0	1	27.7344	2	1	1	0	0	0	0	0	0	0		0	0	0	0	0	0	0	0	0	0
0-138	2	0	2	2		0	0						1	5	3	2	0	1	2	1	1	1	0	1	0	1	1	27.7344	2	1	1	0	0	0	0	0	0	0		0	0	0	0	0	0	0	0	0	0
0-140	1	0	1	1		0	0						1	4	3	2	0	1	2	0		1	0	0	0	0	0	25.2363	2	0	0	0	0	0	0	0	0	0		0	0	0	0	0	0	0	0	0	0
0-141	1	0	1	1		1	1	2.57	1.29				1	4	3	3	0	1	3	0		0	1	0	0	0	0	26.3465	2	0	0	0	0	0	0	0	1	1		0	0	0	0	0	0	0	0	0	0
0-142	1	0	2	1	0	0	0	0.09	0.3				0		1	1	0	1	2	0		0	0	1	0	0	0	22.2222	1	0	0	0	0	0	0	0	0	0		0	0	0	0	0	0	0	0	0	0
0-142	1	0	2	2		0	0						0		1	1	0	1	2	0		0	0	1	0	0	0	23.1111	1	0	0	0	0	0	0	0	0	0		0	0	0	0	0	0	0	0	0	0
0-144	1	0	2	1		1	1	7.66	0.99				1	5	3	5	1	1	3	1	1	0	0	1	0	0	1	30.2978	3	0	0	0	0	0	0	1	1	1	2	1	0	0	1	0	1	1	1	1	1
0-144	1	0	2	2		1	1	6.99	0.57				1	5	3	5	1	1	3	1	1	0	0	1	0	0	1	30.2978	3	0	0	0	0	0	0	1	1	1	2	1	0	0	1	0	1	1	1	1	1
0-146	1	0	2	1		0	0						0		1	6	0	1	2	0		1	0	1	0	0	0	28.2284	2	0	0	0	0	0	0	0	0	0		0	0	0	0	0	0	0	0	0	0
0-146	1	0	2	2		0	0						0		1	6	0	1	2	0		1	0	1	0	0	0	27.0993	2	0	0	0	0	0	0	0	0	0		0	0	0	0	0	0	0	0	0	0
0-148	1	0	2	1	0	0	0	0.03	0.09				0		1	1	0	1	3	0		0	0	1	0	0	0	31.1111	3	0	0	0	0	0	0	0	0	0		0	0	0	0	0	0	0	0	0	0
0-148	1	0	2	2		0	0						0		1	1	0	1	3	0		0	0	1	0	0	0	33.3333	3	0	0	0	0	0	0	0	0	0		0	0	0	0	0	0	0	0	0	0
0-150	1	0	2	1	0	0	0	0.03	0.11				1	9	4	1	0	1	2	1	2	0	1	1	0	0	0	19.0039	1	0	0	0	0	0	0	0	0	0		0	0	0	0	0	0	0	0	0	0
0-150	1	0	2	2		0	0						1	9	4	1	0	1	3	0		0	0	1	0	0	0	18.424	1	0	0	0	0	0	0	0	0	0		0	0	0	0	0	0	0	0	0	0
0-152	1	0	2	1		0	0						1	5	3	2	0	1	3	1	1	0	1	1	0	0	1	26.5625	2	0	0	0	0	0	0	0	0	0		0	0	0	0	0	0	0	0	0	0
0-152	1	0	2	2		1	1	2.37	0.97				1	5	3	3											1									0	1	1
0-154	2	0	1	1		0	0						1	3	2	1	0	1	3	0		0	1	0	0	1	0	24.8016	1	0	0	0	0	0	0	0	0	0		0	0	0	0	0	0	0	0	0	0
0-155	1	0	2	2		0	0	0.01	0.19				0		1	6	1	0	1	1	2	1	0	1	0	0	0	34.8899	3	0	0	0	0	0	0	0	0	0		0	0	0	0	0	0	0	0	0	0
0-155	1	0	2	1		1	0	0.02	0.22	0	0	0	0		1	6	1	1	1	1	2	1	0	1	0	0	0	34.4842	3	0	0	0	0	0	0	0	0	1		0	0	0	0	0	0	0	0	0	0
0-157	2	0	2	1	0	0	0	0.21	0.06				1	5	3	4	0	0	3	1	1	0	1	1	0	0	0	21.0828	1	0	0	0	0	0	0	0	0	0		0	0	0	0	0	0	0	0	0	0
0-157	2	0	2	2		1	1	5.07	3.48				1	5	3	4	0	1	3	1	1	0	1	1	0	0	0	21.5045	1	0	0	0	0	0	0	0	1	1		0	0	0	0	0	0	0	0	0	0
0-159	2	0	2	1		0	0						1	5	3	2	1	1	2	0		0	1	1	0	0	1	28	2	1	0	0	0	0	0	0	0	0		0	0	0	0	0	0	0	0	0	0
0-159	2	0	2	2		1	1	6.18	1.89				1	5	3	2	1	1	2	1	2	0	1	1	0	0	1	28	2	1	0	0	0	0	0	1	1	1	2	1	0	0	1	0	1	1	0	0	1
0-161	1	0	2	1		0	0						0		1	1	0	1	2	0		1	0	0	0	1	0	22.6562	1	0	0	0	0	0	0	0	0	0		0	0	0	0	0	0	0	0	0	0
0-161	1	0	2	2		0	0						0		1	1	0	1	2	0		1	0	0	0	1	0	22.6562	1	0	0	0	0	0	0	0	0	0		0	0	0	0	0	0	0	0	0	0
0-163	1	0	2	1		0	0						1	9	4	5	1	1	2	1	2	0	0	1	0	0	0	24.6097	1	0	0	0	0	0	0	1	1	1	2	0	1	0	1	1	1	1	1	0	0
0-163	1	0	2	2		1	1	2.98	0.31				1	9	4	5	1	1	2	1	2	0	0	1	0	0	0	24.0238	1	0	0	0	0	0	0	1	1	1	2	0	1	0	1	1	1	1	1	0	0
0-165	2	0	2	1		0	0	0.59	0				0		1	6	0	1	1	1	1	1	0	1	0	0	0	27.5873	2	0	0	0	0	0	0	1	1	1	2	0	1	0	0	1	1	1	0	0	0
0-165	2	0	2	2		0	0						0		1	6	0	1	2	1	1	1	0	1	0	0	0	26.3702	2	0	0	0	0	0	0	1	1	1	2	0	1	0	0	1	1	1	0	0	0
0-167	1	0	1	1		0	0						1	5	3	3	1	1	3	1	1	0	1	1	0	0	0	25.4028	2	0	0	0	0	0	0	1	1	1	2	1	0	0	1	0	1	1	1	0	0
0-168	1	0	2	1		0	0						0		1	1	0	1	2	0		0	0	1	0	0	1	20.0692	1	0	0	0	0	0	0	0	0	0		0	0	0	0	0	0	0	0	0	0
0-168	1	0	2	2		0	0						0		1	1	0	1	1	0		0	0	1	0	0	1	20.0692	1	0	0	0	0	0	0	0	0	0		0	0	0	0	0	0	0	0	0	0
0-170	1	0	2	1		0	0						1	4	3	4	0	1	3	1	1	0	1	1	0	0	1	20.8117	1	0	0	0	0	0	0	0	0	0		0	0	0	0	0	0	0	0	0	0
0-170	1	0	2	2		1	1	1.79	2.74				1	4	3	4	0	1	3	0		0	1	1	0	0	1	21.6441	1	0	0	0	0	0	0	1	1	1	2	1	0	0	1	0	1	0	0	0	0
0-172	1	0	2	1	0	0	0	0.06	0.49				0		1	6	0	1	2	1	2	0	1	1	0	0	0	29.7004	2	0	0	0	0	0	0	0	0	0		0	0	0	0	0	0	0	0	0	0
0-172	1	0	2	2		0	0						0		1	6	0	1	2	1	2	0	0	1	0	0	0	29.7004	2	0	0	0	0	0	0	0	0	0		0	0	0	0	0	0	0	0	0	0
0-174	1	0	2	1		1	1	7.29	1.54				1	3	2	4	1	1	3	1	2	0	1	0	0	0	1	24.9108	1	0	0	0	0	0	0	1	1	1	2	0	1	1	1	0	0	1	0	1	1
0-174	1	0	2	2		1	1	7.08	0.45				1	3	2	2	1	1	3	0		0	1	0	0	0	1	24.9108	1	0	0	0	0	0	0	1	1	1	2	0	1	1	1	0	0	1	0	1	1
0-176	2	0	2	1		1	1	8.06	2.6				1	5	3	2	1	1	3	0		0	0	1	0	0	1	24.7325	1	0	0	0	0	0	0	1	1	1	2	0	1	0	0	0	1	0	0	0	0
0-176	2	0	2	2		1	1	7.8	1.02				1	5	3	2	1	1	3	0		0	0	1	0	0	1	25.2081	2	0	0	0	0	0	0	1	1	1	2	1	0	0	0	0	1	0	0	0	0
0-178	1	0	2	1		0	0	0.13	0.15				1	5	3	2	0	1	3	1	1	1	1	1	0	0	0	30.4438	3	0	0	0	0	0	0	0	0	0		0	0	0	0	0	0	0	0	0	0
0-178	1	0	2	2		0	0						1	5	3	2	0	1	3	1	1	0	1	1	0	0	0	28.8415	2	0	0	0	0	0	0	0	0	0		0	0	0	0	0	0	0	0	0	0
0-180	1	0	2	1	0	0	0	0.04	0.14				0		1	6	0	1		0		1	0	1	0	0	0	26.0584	2	0	0	0	0	0	0	0	0	0		0	0	0	0	0	0	0	0	0	0
0-180	1	0	2	2		1	1	6.28	1.1				0		1	6	0	1	2	1	2	1	0	1	0	0	0	26.0584	2	0	0	0	0	0	0	0	1	1		0	0	0	0	0	0	0	0	0	0
0-182	2	0	2	1		1	1	3.93	0.37				1	9	4	4	1	1	3	1	2	0	0	1	0	0	1	24.5578	1	0	0	0	0	0	0	1	1	1	2	0	1	0	0	0	1	0	0	0	0
0-182	2	0	2	2		1	1	2.79	0.31				1	9	4	4	1	1	3	1	2	0	0	1	0	0	1	24.974	1	0	0	0	0	0	0	1	1	1	2	0	1	0	0	0	1	0	0	0	0
0-184	2	0	2	1		0	0						0		1	2	1	1	2	0		0	0	1	0	0	1	29.2184	2	0	0	0	0	0	0	0	0	0		0	0	0	0	0	0	0	0	0	0
0-184	2	0	2	2		0	0						0		1	2	1	1	2	0		0	0	1	0	0	1	31.0446	3	0	0	0	0	0	0	0	0	0		0	0	0	0	0	0	0	0	0	0
0-186	2	0	2	1		0	0						1	4	3	5	0	1	3	1	1	0	0	0	0	0	1	28.0404	2	1	1	0	0	0	0	0	0	0		0	0	0	0	0	0	0	0	0	0
0-186	2	0	2	2		0	0						1	4	3	5	0	1	3	0		0	0	0	0	0	1	28.0404	2	1	1	0	0	0	0	0	0	0		0	0	0	0	0	0	0	0	0	0
0-188	1	0	1	1		1	1	4.47	0.89				1	5	3	3	0	1	3	1	1	0	1	1	0	0	1	26.9274	2	0	0	0	0	0	0	1	1	1	2	1	0	0	0	1	0	1	1	0	1
0-189	1	0	2	1	0	0	0	0.07	0.22				1	3	2	1	0	1	3	0		0	0	1	1	0	0	21.7778	1	1	0	0	1	0	0	0	0	0		0	0	0	0	0	0	0	0	0	0
0-189	1	0	2	2		1	0	0.07	0.2	0	0	0	1	3	2	1	0	1	3	0		0	0	1	1	0	0	22.2222	1	1	0	0	1	0	0	0	0	1		0	0	0	0	0	0	0	0	0	0
0-191	2	0	2	1	0	0	0	0.05	0.15				1	4	3	2	1	1	2	0		0	0	0	0	0	0	23.7387	1	0	0	0	0	0	0	0	0	0		0	0	0	0	0	0	0	0	0	0
0-191	2	0	2	2		0	0						1	4	3	1	0	1	2	0		0	0	0	0	0	0	24.677	1	0	0	0	0	0	0	0	0	0		0	0	0	0	0	0	0	0	0	0
0-193	1	0	2	1		0	0	0.06	0.18				1	5	3	3	1	1	3	0		1	1	0	0	0	1	23.7387	1	0	0	0	0	0	0	0	0	0		0	0	0	0	0	0	0	0	0	0
0-193	1	0	2	2		0	0						1	5	3	3	1	1	3	0		0	1	0	0	0	1	23.7387	1	0	0	0	0	0	0	0	0	0		0	0	0	0	0	0	0	0	0	0
0-195	1	0	2	1	0	0	0	0.03	0.61				1	4	3	3	1	1	3	0		0	1	1	0	0	0	19.9573	1	0	0	0	0	0	0	0	0	0		0	0	0	0	0	0	0	0	0	0
0-195	1	0	2	2		0	0						1	4	3	3	0	1	3	0		0	1	1	0	0	0	19.9573	1	0	0	0	0	0	0	0	0	0		0	0	0	0	0	0	0	0	0	0
0-197	1	0	2	1	0	0	0	0.08	0.12				1	5	3	2	1	1	2	1	1	0	0	0	0	1	0	32.6424	3	0	0	0	0	0	0	0	0	0		0	0	0	0	0	0	0	0	0	0
0-197	1	0	2	2		1	1	6.72	2.38				1	5	3	2	1	1	2	1	1	0	0	0	0	1	0	32	3	0	0	0	0	0	0	1	1	1	2	1	0	0	1	1	1	1	0	0	0
0-199	1	0	2	2		1	1	0.19	0.31	1	0	0	1	5	3	5	0	1	3	1	1	0	1	0	0	0	0	19.9219	1	0	0	0	0	0	0	1	1	1	2	1	0	0	1	0	1	1	0	1	1
0-199	1	0	2	1		1	1	0.36	0.34	1	1	1	1	5	3	5	0	1	3	1	1	0	1	0	0	0	0	19.5312	1	0	0	0	0	0	0	1	1	1	2	1	0	0	1	0	1	1	0	1	1
0-201	1	0	2	1		0	0						1	5	3	3	1	1	3	0		0	1	1	0	0	1	23.7387	1	0	0	0	0	0	0	0	0	0		0	0	0	0	0	0	0	0	0	0
0-201	1	0	2	2		0	0						1	5	3	3	1	1	3	0		0	1	1	0	0	1	23.7387	1	0	0	0	0	0	0	0	0	0		0	0	0	0	0	0	0	0	0	0
0-203	1	0	1	1		0	0						1	5	3	4	0	1	3	0		0	1	1	0	0	0	25.6745	2	0	0	0	0	0	0	0	0	0		0	0	0	0	0	0	0	0	0	0
0-204	1	0	2	2		0	0						1	5	3	1	0	1	3	1	1	0	0	1	0	0	1	22.8928	1	0	0	0	0	0	0	1	1	1	2	1	0	0	0	0	0	1	0	1	1
0-204	1	0	2	1		1	1	1.07	0.53	0	0	1	1	5	3	1	0	1	3	0		0	1	1	0	0	1	22.0604	1	0	0	0	0	0	0	1	1	1	2	1	0	0	0	0	0	1	0	1	1
0-206	2	0	2	1		0	0	0.05	0.11				0		1	6	0	1	2	0		0	0	1	0	0	0	23.1247	1	0	0	0	0	0	0	0	0	0		0	0	0	0	0	0	0	0	0	0
0-206	2	0	2	2		0	0						0		1	6	0	0	2	0		0	0	0	0	0	0	23.1247	1	0	0	0	0	0	0	0	0	0		0	0	0	0	0	0	0	0	0	0
0-208	1	0	2	1		1	1	4.59	5.67				1	5	3	2	1	1	2	1	2	0	0	1	0	0	0	28.578	2	0	0	0	0	0	0	1	1	1	2	1	0	0	1	0	1	1	0	1	1
0-208	1	0	2	2		1	1	3.49	2.65				1	5	3	2	1	1	2	1	2	0	1	1	0	0	0	28.578	2	0	0	0	0	0	0	1	1	1	2	1	0	0	1	0	1	1	0	1	1
0-210	1	0	2	1		0	0						1	5	3	2	1	1	3	1	1	0	1	1	0	0	0	30.854	3	0	0	0	0	0	0	1	1	1	1	1	1	0	0	0	0	0	0	0	0
0-210	1	0	2	2		0	0						1	5	3	2	1	1	3	1	1	0	1	1	0	0	0	30.854	3	0	0	0	0	0	0	1	1	1	1	1	1	0	0	0	0	0	0	0	0
0-212	2	0	2	1		0	0						1	9	4	5	0	1	2	0		0	0	0	0	0	1	24.6094	1	0	0	0	0	0	0	0	0	0		0	0	0	0	0	0	0	0	0	0
0-212	2	0	2	2		0	0						1	9	4	5	0	1	2	0		0	0	0	0	0	1	24.6094	1	0	0	0	0	0	0	0	0	0		0	0	0	0	0	0	0	0	0	0
0-214	1	0	2	2		0	0						0		1	6	0	1	2	0		1	0	0	0	0	0	18.591	1	0	0	0	0	0	0	0	0	0		0	0	0	0	0	0	0	0	0	0
0-214	1	0	2	1		1	0	0.03	0.13	0	0	0	0		1	6	0	0	1	0		1	0	0	0	0	0	20.0288	1	0	0	0	0	0	0	0	0	1		0	0	0	0	0	0	0	0	0	0
0-216	1	0	2	1		0	0	0.07	0.14				1	8	4	3	0	1	3	1	1	0	1	1	0	1	0	25.8876	2	0	0	0	0	0	0	0	0	0		0	0	0	0	0	0	0	0	0	0
0-216	1	0	2	2		0	0						1	8	4	3	0	1	3	1	1	0	1	1	0	1	0	25.8876	2	0	0	0	0	0	0	0	0	0		0	0	0	0	0	0	0	0	0	0
0-218	1	0	1	1		0	0						1	5	3	4	1	1	3	1	1	0	1	1	0	0	1	24.0346	1	0	0	0	0	0	0	0	0	0		0	0	0	0	0	0	0	0	0	0
0-219	2	0	2	1	0	0	0	0.05	0.37				0		1	3	0	1	3	0		0	1	1	0	0	1	28.0404	2	0	0	0	0	0	0	0	0	0		0	0	0	0	0	0	0	0	0	0
0-219	2	0	2	2		0	0						0		1	3	0	1	3	0		0	1	1	0	0	1	28.0404	2	0	0	0	0	0	0	0	0	0		0	0	0	0	0	0	0	0	0	0
0-221	1	0	2	1	0	0	0	0.08	0.08				0		1	3	0	1	2	0		0	1	1	0	0	0	25.4581	2	0	0	0	0	0	0	0	0	0		0	0	0	0	0	0	0	0	0	0
0-221	1	0	2	2		1	1	4.56	0.88				0		1	3	0	1	2	1	2	0	1	1	0	0	0	25.4581	2	0	0	0	0	0	0	0	1	1		0	0	0	0	0	0	0	0	0	0
0-223	1	0	2	1	0	0	0	0.04	0.13				1	4	3	1	0	1	3	1	2	0	0	1	0	0	1	27.3438	2	0	0	0	0	0	0	0	0	0		0	0	0	0	0	0	0	0	0	0
0-223	1	0	2	2		0	0						1	4	3	1	0	1	3	1	1	0	0	1	0	0	1	27.3438	2	0	0	0	0	0	0	0	0	0		0	0	0	0	0	0	0	0	0	0
0-225	1	0	2	1	0	0	0	0.08	0.11				1	5	3	3	0	1	3	1	1	0	1	1	0	0	0	21.7784	1	1	0	1	0	0	0	0	0	0		0	0	0	0	0	0	0	0	0	0
0-225	1	0	2	2		0	0	0.05	0.16				1	5	3	3	0	1	3	1	1	0	1	1	0	0	0	23.4221	1	1	0	1	0	0	0	0	0	0		0	0	0	0	0	0	0	0	0	0
0-227	1	0	2	1		0	0						1	5	3	5	0	1	3	0		0	1	1	0	0	1	29.1749	2	0	0	0	0	0	0	0	0	0		0	0	0	0	0	0	0	0	0	0
0-227	1	0	2	2		1	1	7.75	2.71				1	5	3	5	1	1	3	1	1	0	1	1	0	0	1	28.764	2	0	0	0	0	0	0	1	1	1	2	1	0	0	0	0	1	1	0	0	0
0-229	2	0	2	1		0	0						0		1	6																				0	0	0
0-229	2	0	2	2		1	1	6.25	3.11				0		1	6																				0	1	1
0-231	2	0	2	1		0	0	0.03	0.06				1	5	3	4	0	1	3	1	1	0	1	1	0	0	1	25.2994	2	0	0	0	0	0	0	0	0	0		0	0	0	0	0	0	0	0	0	0
0-231	2	0	2	2		0	0						1	5	3	2	0	1	3	1	1	0	0	1	0	0	1	25.2994	2	0	0	0	0	0	0	0	0	0		0	0	0	0	0	0	0	0	0	0
0-233	1	0	2	1		0	0						1	2	2	2	1	1	3	0		0	0	0	0	0	1	21.5139	1	0	0	0	0	0	0	0	0	0		0	0	0	0	0	0	0	0	0	0
0-233	1	0	2	2		0	0						1	2	2	2	1	1	3	0		0	0	0	0	0	1	21.8724	1	0	0	0	0	0	0	0	0	0		0	0	0	0	0	0	0	0	0	0
0-235	1	0	2	1		0	0						1	9	4	4	0	1	3	1	1	0		0	0	0	0	20.202	1	0	0	0	0	0	0	0	0	0		0	0	0	0	0	0	0	0	0	0
0-235	1	0	2	2		0	0						1	9	4	4	0	1	3	0		0	1	0	0	0	0	20.5693	1	0	0	0	0	0	0	0	0	0		0	0	0	0	0	0	0	0	0	0
0-237	2	0	2	1	0	0	0	0.02	0.17				1	3	2	2	0	1	3	0		0	1	0	0	0	1	20.9572	1	0	0	0	0	0	0	0	0	0		0	0	0	0	0	0	0	0	0	0
0-237	2	0	2	2		0	0						1	3	2	2	0	1	3	0		0	1	0	0	0	1	20.9572	1	0	0	0	0	0	0	0	0	0		0	0	0	0	0	0	0	0	0	0
0-239	2	0	2	1		0	0						1	5	3	1	0	1	3	0		0	1	1	0	0	0	30.0781	3	1	0	1	0	0	0	0	0	0		0	0	0	0	0	0	0	0	0	0
0-239	2	0	2	2		0	0						1	5	3	1	0	1	3	1	1	0	1	1	0	0	0	30.0781	3	1	0	1	0	0	0	0	0	0		0	0	0	0	0	0	0	0	0	0
0-241	1	0	2	1		0	0						1	3	2	3	1	1	3	1	2	0	1	0	0	0	1	25.0593	2	1	0	1	0	0	0	1	1	1	2	1	0	0	0	0	1	0	0	1	0
0-241	1	0	2	2		1	1	7.05	1.83				1	3	2	3	1	1	3	1	1	0	1	0	0	0	1	24.6755	1	1	0	1	0	0	0	1	1	1	2	1	0	0	0	0	1	0	0	1	0
0-243	1	0	1	1		0	0						1	3	2	1	0	1	2	1	1	0	1	0	1	0	1	22.4813	1	0	0	0	0	0	0	1	1	1	1	0	1	0	0	0	0	0	0	0	0
0-244	1	0	2	1		1	1	0.84	2.54				1	5	3	2	0	1	2	1	1	0	1	1	0	0	1	21.6041	1	0	0	0	0	0	0	1	1	1	2	1	0	0	1	0	1	1	0	0	0
0-244	1	0	2	2		1	1	0.58	2.17				1	5	3	2	0	1	2	0		0	1	1	0	0	1	21.6041	1	0	0	0	0	0	0	1	1	1	2	1	0	0	1	0	1	1	0	0	0
0-246	2	0	2	1		0	0						1	5	3	2	0	1	3	1	1	0	1	1	0	0	1	27.9155	2	0	0	0	0	0	0	0	0	0		0	0	0	0	0	0	0	0	0	0
0-246	2	0	2	2		0	0						1	5	3	2	0	1	3	1	1	0	1	1	0	0	1	28.6851	2	0	0	0	0	0	0	0	0	0		0	0	0	0	0	0	0	0	0	0
0-248	2	0	2	1	0	0	0						1	3	2	1	0	1	2	1	1	0	0	0	0	0	0	19.8352	1	0	0	0	0	0	0	0	0	0		0	0	0	0	0	0	0	0	0	0
0-248	2	0	2	2		0	0						1	3	2	2	0	1	2	1	1	0	0	0	0	0	0	20.0692	1	0	0	0	0	0	0	0	0	0		0	0	0	0	0	0	0	0	0	0
0-250	2	0	2	1		0	0						1	5	3	5	0	1	3	0		0	0	1	0	0	0	29.0533	2	1	0	1	0	0	0	0	0	0		0	0	0	0	0	0	0	0	0	0
0-250	2	0	2	2		0	0						1	5	3	6	0	1	3	0		1	1	1	0	0	0	28.3447	2	1	0	1	0	0	0	0	0	0		0	0	0	0	0	0	0	0	0	0
0-252	1	0	2	1		0	0						1	3	2	1	0	1	2	0		1	0	0	1	0	0	19.0677	1	0	0	0	0	0	0	0	0	0		0	0	0	0	0	0	0	0	0	0
0-252	1	0	2	2		0	0						1	3	2	1	0	1	2	0		0	0	0	1	0	0	19.0677	1	0	0	0	0	0	0	0	0	0		0	0	0	0	0	0	0	0	0	0
0-254	1	0	2	1		1	1	4.37	4.48				0		1	6	0	1	2	1	2	0	0	1	0	0	0	25	1	1	0	0	1	0	0	1	1	1	2	1	0	0	1	1	1	1	1	0	0
0-254	1	0	2	2		1	1	3.91	4.72				0		1	2	0	1	2	1	1	0	0	1	0	0	0	24.6094	1	1	0	0	1	0	0	1	1	1	2	1	0	0	1	1	1	1	1	0	0
0-256	1	0	2	1	0	0	0	0.02	0.14				1	5	3	4	1	1	3	1	1	0	1	1	0	0	1	20.5457	1	0	0	0	0	0	0	0	0	0		0	0	0	0	0	0	0	0	0	0
0-256	1	0	2	2		0	0						1	5	3	4	1	1	3	1	1	0	1	1	0	0	1	21.0962	1	0	0	0	0	0	0	0	0	0		0	0	0	0	0	0	0	0	0	0
0-258	1	0	1	1		0	0						1	2	2	3	1	1	3	0		0	0	0	0	0	1	24.4444	1	0	0	0	0	0	0	0	0	0		0	0	0	0	0	0	0	0	0	0
0-259	1	0	2	1	0	0	0	0.13	0.11				1	4	3	6	0	1	2	1	1	0	0	1	0	0	0	19.313	1	0	0	0	0	0	0	0	0	0		0	0	0	0	0	0	0	0	0	0
0-259	1	0	2	2		0	0						1	4	3	6	0	1	3	0		0	0	1	0	0	0	19.7239	1	0	0	0	0	0	0	0	0	0		0	0	0	0	0	0	0	0	0	0
0-261	1	0	2	1		0	0						1	3	2	5	1	1	3	0		0	0	0	1	0	0	18.7328	1	0	0	0	0	0	0	0	0	0		0	0	0	0	0	0	0	0	0	0
0-261	1	0	2	2		0	0						1	3	2	5	1	1	3	0		0	0	0	1	0	0	20.202	1	0	0	0	0	0	0	0	0	0		0	0	0	0	0	0	0	0	0	0
0-263	1	0	2	1		0	0						1	4	3	2	1	1	3	1	1	0	0	0	0	1	0	29.6875	2	0	0	0	0	0	0	0	0	0		0	0	0	0	0	0	0	0	0	0
0-263	1	0	2	2		0	0						1	4	3	2	1	1	3	1	1	0	0	0	0	1	0	29.6875	2	0	0	0	0	0	0	0	0	0		0	0	0	0	0	0	0	0	0	0
0-265	1	0	2	1		0	0	4.21					1	4	3	2	0	1	2	0		0	1	1	0	0	0	27.6361	2	1	0	1	0	0	0	1	1	1	2	1	0	0	1	0	1	1	0	1	0
0-265	1	0	2	2		1	1	2.61	0.75				1	4	3	2	0	1	2	0		0	1	1	0	0	0	27.6361	2	1	0	1	0	0	0	1	1	1	2	1	0	0	1	0	1	1	0	1	0
0-267	1	0	1	1		0	0						1	3	2	3	0	1	3	0		0	0	0	0	1	0	26.1286	2	0	0	0	0	0	0	0	0	0		0	0	0	0	0	0	0	0	0	0
0-268	2	0	1	1		0	0						1	2	2	1	0	1	2			1	0	0	0											0	0	0
0-269	1	0	2	1	0	0	0	0.04	0.21				1	5	3	2	0	1	3	1	1	1	1	1	0	0	0	21.4844	1	0	0	0	0	0	0	0	0	0		0	0	0	0	0	0	0	0	0	0
0-269	1	0	2	2		1	1	0.23	0.14	0	0	0	1	5	3	2	0	1	2	1	1	1	1	1	0	0	0	20.7031	1	0	0	0	0	0	0	1	1	1	2	1	0	0	1	0	1	0	0	1	1
0-271	1	0	2	2		0	0						1	5	3	3	0	1	3	1	1	0	1	1	0	0	1	26.986	2	1	0	1	0	1	0	1	1	1	1	1	0	0	0	0	0	0	0	0	0
0-271	1	0	2	1		1	1	0.03	0.15	0	0	0	1	5	3	3	0	1	3	0		0	1	1	0	0	1	27.3399	2	1	0	1	0	1	0	1	1	1	1	1	0	0	0	0	0	0	0	0	0
0-273	2	0	2	1		0	0						1	3	2	1	0	1	2	0		1	0	0	0	0	0	27.9421	2	0	0	0	0	0	0	0	0	0		0	0	0	0	0	0	0	0	0	0
0-273	2	0	2	2		0	0						1	3	2	1	0	1	2	0			0	0	0	0	0	27.993	2	0	0	0	0	0	0	0	0	0		0	0	0	0	0	0	0	0	0	0
0-275	1	0	2	1		0	0						1	5	3	2	1	1	3	1	1	0	1	1	0	0	1	29.3575	2	0	0	0	0	0	0	0	0	0		0	0	0	0	0	0	0	0	0	0
0-275	1	0	2	2		0	0						1	5	3	2	1	1	3	1	1	0	1	1	0	0	1	28.6048	2	0	0	0	0	0	0	0	0	0		0	0	0	0	0	0	0	0	0	0
0-277	1	0	2	1		0	0						1	5	3	1	1	1	2	1	1	0	0	0	0	0	0	24.7768	1	1	0	0	0	0	0	1	1	1	2	1	0	0	1	0	0	0	0	1	0
0-277	1	0	2	2		1	1	0.48	0.24	0	1	1	1	5	3	2	1	1	2	1	1	0	0	0	0	1	0	24.7768	1	1	0	0	0	0	0	1	1	1	2	1	0	0	1	0	0	0	0	1	0
0-279	1	0	2	1		1	1	1.51	1.05				1	4	3	3	1	1	3	1	1	0	1	1	0	1	0	28.441	2	0	0	0	0	0	0	1	1	1	2	1	0	0	1	0	0	0	0	1	0
0-279	1	0	2	2		1	1	1.17	0.89	0	1	1	1	4	3	3	1	1	3	1	1	0	1	1	0	1	0	27.7344	2	0	0	0	0	0	0	1	1	1	2	1	0	0	1	0	0	0	0	1	0
0-281	1	0	1	1		0	0	0.84	0.34				1	5	3	3	0	1	3	1	1	0	1	1	0	0	0	30.44	3	0	0	0	0	0	0	1	1	1	2	1	0	0	1	1	0	1	1	1	0
0-282	2	0	2	1	0	0	0	0.04	0.06				0		1	6	0	1	2	0		0	0	1	0	0	1	28.1337	2	1	1	0	0	0	0	0	0	0		0	0	0	0	0	0	0	0	0	0
0-282	2	0	2	2		0	0						0		1	1	0	1	2	0		0	0	1	0	0	1	29.3333	2	1	1	0	0	0	0	0	0	0		0	0	0	0	0	0	0	0	0	0
0-284	2	0	2	1	0	0	0	0.03	0.07				1	8	4	1	0	1	2	1	2	0	0	0	0	0	0	25.0762	2	0	0	0	0	0	0	0	0	0		0	0	0	0	0	0	0	0	0	0
0-284	2	0	2	2		0	0						1	8	4	1	0	1	2	1	2	0	0	0	0	0	0	24.3046	1	0	0	0	0	0	0	0	0	0		0	0	0	0	0	0	0	0	0	0
0-286	2	0	2	1		0	0						1	5	3	4	1	1	2	0		0	0	1	0	0	0	21.5019	1	0	0	0	0	0	0	0	0	0		0	0	0	0	0	0	0	0	0	0
0-286	2	0	2	2		0	0						1	5	3	4	1	1	2	0		0	0	1	0	0	0	21.9076	1	0	0	0	0	0	0	0	0	0		0	0	0	0	0	0	0	0	0	0
0-288	2	0	1	1		0	0	0.03	0.1				1	8	4	1	0	1	3	0		0	1	0	0	0	0	23.7954	1	0	0	0	0	0	0	0	0	0		0	0	0	0	0	0	0	0	0	0
0-289	1	0	1	1	0	0	0	0.06	0.48				1	4	3	4	1	1	3	0		0	0	1	0	0	0	28.0689	2	0	0	0	0	0	0	0	0	0		0	0	0	0	0	0	0	0	0	0
0-290	1	0	2	1		0	0						0		1	6	0	1	3	0		0	0	0	0	0	0	22.6562	1	0	0	0	0	0	0	0	0	0		0	0	0	0	0	0	0	0	0	0
0-290	1	0	2	2		0	0						0		1	6	0	1	2	0		0	0	0	0	1	0	23.4375	1	0	0	0	0	0	0	0	0	0		0	0	0	0	0	0	0	0	0	0
0-292	1	0	2	1		0	0						0		1	3	1	1	3	1	1	0	1	1	0	1	1	41.0253	3	1	1	1	0	0	0	1	1	1	2	1	0	0	1	0	1	0	0	0	0
0-292	1	0	2	2		0	0						0		1	3	1	1	3	1	1	0	1	1	0	1	1	41.0253	3	1	1	1	0	0	0	1	1	1	2	1	0	0	1	0	1	0	0	0	0
0-294	2	0	1	1		0	0						0		1	6	0	1	2	0		1	0	0	0	0	0	24.9989	1	0	0	0	0	0	0	0	0	0		0	0	0	0	0	0	0	0	0	0
0-295	2	0	2	1		0	0						0		1	5	0	1	2	0		0	0	0	0	0	1	20.5049	1	1	0	1	0	0	0	0	0	0		0	0	0	0	0	0	0	0	0	0
0-295	2	0	2	2		0	0						0		1	5	0	1	2	0		0	0	0	0	0	1	20.5049	1	1	0	1	0	0	0	0	0	0		0	0	0	0	0	0	0	0	0	0
0-297	1	0	2	1		0	0						0		1	6	0	1	1	0		1	0	1	0	0	0	21.6713	1	0	0	0	0	0	0	0	0	0		0	0	0	0	0	0	0	0	0	0
0-297	1	0	2	2		0	0						0		1	6	0	1	2	0		1	0	1	0	0	0	22.0386	1	0	0	0	0	0	0	0	0	0		0	0	0	0	0	0	0	0	0	0
0-299	1	0	2	1	0	0	0	0.13	0.07				1	5	3	4	1	1	3	1	1	0	1	1	0	0	0	25.9766	2	1	0	0	0	0	0	0	0	0		0	0	0	0	0	0	0	0	0	0
0-299	1	0	2	2		0	0						1	5	3	4	1	1	2	0		0	1	1	0	0	0	26.1719	2	1	0	0	0	0	0	1	1	1	1	0	1	0	0	0	0	0	0	0	0
0-301	1	0	2	1		1	1	1.6	0.2				1	5	3	3	0	1	2	1	1	0	1	0	0	0	0	21.2963	1	0	0	0	0	0	0	1	1	1	2	1	0	0	1	1	1	1	1	1	1
0-301	1	0	2	2		0	0						1	5	3	3	0	1	2	1	1	0	1	0	0	0	0	20.0617	1	0	0	0	0	0	0	1	1	1	2	1	0	0	1	1	1	1	1	1	1
0-303	1	0	2	1	0	0	0	0.1	0.14				1	5	3	2	0	1	3	0		0	1	1	0	0	1	23.8281	1	0	0	0	0	0	0	0	0	0		0	0	0	0	0	0	0	0	0	0
0-303	1	0	2	2		0	0	0.08	0.1				1	5	3	2	0	1	3	0		0	1	1	0	0	1	24.6904	1	0	0	0	0	0	0	0	0	0		0	0	0	0	0	0	0	0	0	0
0-305	1	0	1	1		0	0						1	4	3	4	0	1	3	1	1	0	1	1	0	0	0	24.7676	1	1	1	0	0	0	0	0	0	0		0	0	0	0	0	0	0	0	0	0
0-306	1	0	2	1		0	0						1	9	4	3	1	1	3	1	1	0	1	1	0	0	0	23.7387	1	1	0	1	0	0	0	0	0	0		0	0	0	0	0	0	0	0	0	0
0-306	1	0	2	2		0	0						1	9	4	1	1	1	3	1	1	0	0	1	0	0	0	23.03	1	1	0	1	0	0	0	0	0	0		0	0	0	0	0	0	0	0	0	0
0-308	2	0	2	1		0	0						1	4	3	1	0	1	3	0		0	1	1	0	0	1	29.1363	2	0	0	0	0	0	0	1	1	1	2	1	0	0	1	1	1	1	1	1	1
0-308	2	0	2	2		0	0						1	4	3	1	0	1	2	0		0	1	1	0	0	1	29.1363	2	0	0	0	0	0	0	1	1	1	2	1	0	0	1	1	1	1	1	1	1
0-310	2	0	2	1	0	0	0	0.24	0.09				1	3	2	1	0	1	2	0		0	0	0	0	0	1	26.6436	2	1	0	1	0	0	0	0	0	0		0	0	0	0	0	0	0	0	0	0
0-310	2	0	2	2		0	0						1	3	2	1	0	1	2	0		0	0	0	0	0	1	27.6361	2	1	0	1	0	0	0	0	0	0		0	0	0	0	0	0	0	0	0	0
0-312	1	0	2	1		0	0	0.02	0.23				1	3	2	3	1	1	3	0		0	1	1	0	0	1	19.6752	1	0	0	0	0	0	0	0	0	0		0	0	0	0	0	0	0	0	0	0
0-312	1	0	2	2		0	0						1	3	2	3	1	1	3	1	2	0	1	0	0	0	1	19.6752	1	0	0	0	0	0	0	0	0	0		0	0	0	0	0	0	0	0	0	0
0-314	2	0	2	1		0	0						1	4	3	2	1	1	3	1	1	0	1	1	0	0	1	19.1467	1	0	0	0	0	0	0	1	1	1	1	0	1	0	0	0	0	0	0	0	0
0-314	2	0	2	2		1	1	3.97	0.28				1	4	3	2	1	1	3	0		0	1	1	0	0	1	18.7305	1	0	0	0	0	0	0	1	1	1	1	0	1	0	0	0	0	0	0	0	0
0-316	1	0	2	1		0	0						1	4	3	1	0	1	3	0		0	1	0	0	0	1	25.462	2	1	0	0	0	0	0	0	0	0		0	0	0	0	0	0	0	0	0	0
0-316	1	0	2	2		0	0						1	4	3	1	0	1	3	0		0	1	0	0	0	1	25.462	2	1	0	0	0	0	0	0	0	0		0	0	0	0	0	0	0	0	0	0
0-318	1	0	1	1		0	0	0.1	0.18				1	3	2	1	0	1	2	0		0	0	0	1	0		20.4491	1	0	0	0	0	0	0	0	0	0		0	0	0	0	0	0	0	0	0	0
0-319	1	0	2	1		1	1	3.15	0.41				0		1	6	0	1	2	1	1	0	0	1	0	0	1	27.0993	2	1	1	0	0	0	0	1	1	1	2	1	0	0	1	1	0	1	0	0	1
0-319	1	0	2	2		1	1	1.84	0.32				0		1	6	0	1	3	1	1	0	1	1	0	0	1	27.0993	2	1	1	0	0	0	0	1	1	1	2	1	0	0	1	1	0	1	0	0	1
0-321	1	0	2	1	0	0	0	0.1	0.08				0		1	6	0	1	2	1	3	0	0	1	0	0	1	19.052	1	0	0	0	0	0	0	0	0	0		0	0	0	0	0	0	0	0	0	0
0-321	1	0	2	2		0	0						0		1	6	0	1	2	1	3	0	0	1	0	0	1	19.433	1	0	0	0	0	0	0	0	0	0		0	0	0	0	0	0	0	0	0	0
0-323	1	0	2	1		0	0						1	3	2	1	0	1	3	0		0	0	0	1	0	1	23.4375	1	0	0	0	0	0	0	0	0	0		0	0	0	0	0	0	0	0	0	0
0-323	1	0	2	2		0	0						1	3	2	1	0	0	3	0		0	0	0	1	0	1	24.6094	1	0	0	0	0	0	0	0	0	0		0	0	0	0	0	0	0	0	0	0
0-325	2	0	2	1	0	1	1	7.14	4.37				1	5	3	4	1	1	3	1	1	0	1	1	0	0	1	28.764	2	1	1	0	0	0	0	0	1	1		0	0	0	0	0	0	0	0	0	0
0-325	2	0	2	2		1	1	4.38	0.75				1	5	3	4	1	1	3	1	1	0	1	1	0	0	1	29.1749	2	1	1	0	0	0	0	1	1	1	2	0	1	0	0	0	0	1	0	0	0
0-327	1	0	2	1		0	0						0		1	6	0	1	2	0		0	0	0	0	0	0	22.8625	1	0	0	0	0	0	0	0	0	0		0	0	0	0	0	0	0	0	0	0
0-327	1	0	2	2		0	0						0		1	6	0	1	2	0		0	0	0	0	0	0	22.1367	1	0	0	0	0	0	0	0	0	0		0	0	0	0	0	0	0	0	0	0
0-329	2	0	2	1	0	1	1	2.95	0.07				0		1	6	0	1	1	1	2	1	0	0	0	1	0	23.1405	1	0	0	0	0	0	0	0	1	1		0	0	0	0	0	0	0	0	0	0
0-329	2	0	2	2		0	0						0		1	6	0	1	1	1	2	1	0	0	0	1	0	23.1405	1	0	0	0	0	0	0	1	1	1	1	0	1	0	0	0	0	0	0	0	0
0-331	2	0	2	1		0	0						1	9	4	5	1	1	2	1	2	0	0	1	0	0	1	25.5367	2	0	0	0	0	0	0	0	0	0		0	0	0	0	0	0	0	0	0	0
0-331	2	0	2	2		0	0						1	9	4	5	1	1	2	1	1	0	1	1	0	0	1	25.9695	2	0	0	0	0	0	0	0	0	0		0	0	0	0	0	0	0	0	0	0
0-333	2	0	1	1		0	0						1	5	3	4	0	1	3	1	1	0	1	1	0	0	0	23.3726	1	0	0	0	0	0	0	0	0	0		0	0	0	0	0	0	0	0	0	0
0-334	2	0	2	1	0	0	0	0.03	0.06				1	6	4	4	1	1	3	0		0	1	0	0	0	1	30.4832	3	0	0	0	0	0	0	0	0	0		0	0	0	0	0	0	0	0	0	0
0-334	2	0	2	2		0	0						1	6	4	4	1	1	3	0		0	1	0	0	0	1	30.8642	3	0	0	0	0	0	0	0	0	0		0	0	0	0	0	0	0	0	0	0
0-336	1	0	2	1		0	0						0		1	6	0	1	2	0		1	0	0	0	0	0	24.9135	1	0	0	0	0	0	0	0	0	0		0	0	0	0	0	0	0	0	0	0
0-336	1	0	2	2		0	0						0		1	6	0	1	1	0		1	0	0	0	0	0	23.5294	1	0	0	0	0	0	0	0	0	0		0	0	0	0	0	0	0	0	0	0
0-338	2	0	2	1	0	0	0	0.02	0.37				1	5	3	3	1	1	3	1	1	0	1	1	0	0	0	31.2175	3	0	0	0	0	0	0	0	0	0		0	0	0	0	0	0	0	0	0	0
0-338	2	0	2	2		0	0						1	5	3	3	1	1	3	0		0	0	1	0	0	0	29.9688	2	0	0	0	0	0	0	0	0	0		0	0	0	0	0	0	0	0	0	0
0-340	2	0	1	1		1	1	4.5	0.59				1	5	3	5	0	1	3	0		0	1	1	0	0	1	26.5338	2	0	0	0	0	0	0	1	1	1	2	1	0	0	1	1	1	0	1	0	0
0-341	2	0	2	2		1	1	1.15	0.62	0	1	1	1	4	3	4	0	1	3	1	1	0	1	1	0	0	0	28.125	2	0	0	0	0	0	0	1	1	1	2	1	1	0	1	1	0	0	1	0	1
0-341	2	0	2	1		1	1	1.36	0.75	0	0	1	1	4	3	4	0	1	3	1	1	0	1	1	0	0	0	27.3438	2	0	0	0	0	0	0	1	1	1	2	1	1	0	1	1	0	0	1	0	1
0-343	2	0	2	1		1	1						0		1	6	1	1	1	1	2	1	0	0	0	0	1	28.9062	2	1	1	0	0	0	0	0	1	1		0	0	0	0	0	0	0	0	0	0
0-343	2	0	2	2		1	1	6.88	1.15				0		1	6	1	1	2	1	2	1	0	0	0	0	1	28.9062	2	1	1	0	0	0	0	1	1	1	2	1	0	0	1	0	1	1	0	1	0
0-345	1	0	1	1		1	1	7	4.46				1	5	3	2	1	1	2	1	1	0	1	1	0	1	0	21.3039	1	1	0	1	0	0	0	0	1	1		0	0	0	0	0	0	0	0	0	0
0-346	1	0	2	1		1	1	5.04	0.44				0		1	3	1	1	2	0		0	1	1	0	0	1	31.245	3	1	0	1	0	0	0	1	1	1	2	1	0	0	1	1	1	1	1	0	0
0-346	1	0	2	2		1	1	4.17	0.3				0		1	3	1	1	3	1	2	0	1	1	0	0	1	29.6427	2	1	0	1	0	0	0	1	1	1	2	1	0	0	1	1	1	1	1	0	0
0-348	1	0	2	1		0	0						0		1	1	0	1	2	1	2	0	0	1	0	0	1	26.2917	2	1	1	0	0	1	0	1	1	1	2	1	0	0	1	0	1	1	0	1	0
0-348	1	0	2	2		0	0						0		1	1	0	1	2	1	2	0	0	1	0	0	1	26.2917	2	1	1	0	0	1	0	1	1	1	2	1	0	0	1	0	1	1	0	1	0
0-350	2	0	2	1		0	0						1	5	3	4	0	1	2	0		0	1	1	0	0	1	23.0469	1	0	0	0	0	0	0	0	0	0		0	0	0	0	0	0	0	0	0	0
0-350	2	0	2	2		0	0						1	5	3	4	0	1	2	0		0	0	1	0	0	1	22.6562	1	0	0	0	0	0	0	0	0	0		0	0	0	0	0	0	0	0	0	0
0-352	2	0	2	1		0	0						1	9	4	1	0	1	2	0		1	0	0	0	0	0	20.3428	1	0	0	0	0	0	0	0	0	0		0	0	0	0	0	0	0	0	0	0
0-352	2	0	2	2		0	0						1	9	4	1	0	1	1	0		1	0	0	0	0	0	19.91	1	0	0	0	0	0	0	0	0	0		0	0	0	0	0	0	0	0	0	0
0-354	2	0	2	1	0	0	0	0.06	0.04				0		1	6	0	1	2	0		0	0	0	0	0	0	24.2424	1	0	0	0	0	0	0	0	0	0		0	0	0	0	0	0	0	0	0	0
0-354	2	0	2	2		0	0						0		1	6	0	1	2	0		0	0	0	0	0	0	24.2424	1	0	0	0	0	0	0	0	0	0		0	0	0	0	0	0	0	0	0	0
0-356	2	0	2	1	0	0	0	0.03	0.14				0		1	6	0	1	2	0		1	0	1	0	0	0	23.7118	1	1	1	0	0	0	0	0	0	0		0	0	0	0	0	0	0	0	0	0
0-356	2	0	2	2		0	0						0		1	6	0	1	2	0		1	0	1	0	0	0	22.5827	1	1	1	0	0	0	0	0	0	0		0	0	0	0	0	0	0	0	0	0
0-358	2	0	2	1		1	1	3.48	1.79				1	5	3	2	1	1	2	1	1	0	1	1	0	0	1	22.6667	1	0	0	0	0	0	0	0	1	1		0	0	0	0	0	0	0	0	0	0
0-358	2	0	2	2		1	1	1.88	1.79				1	5	3	2	1	1	2	0		0	0	1	0	0	1	22.2222	1	0	0	0	0	0	0	1	1	1	1	0	1	0	0	0	0	0	0	0	0
0-360	2	0	2	1	0	0	0	0.03	0.06				1	4	3	4	1	1	2	0		0	1	1	1	1	0	36.9822	3	1	1	0	0	0	0	0	0	0		0	0	0	0	0	0	0	0	0	0
0-360	2	0	2	2		0	0						1	4	3	4	1	1	2	0		1	1	1	1	1	0	35.7495	3	1	1	0	0	0	0	0	0	0		0	0	0	0	0	0	0	0	0	0
0-362	2	0	2	1		0	0						0		1	1	0	1	2	0		0	0	1	0	0	1	20.9366	1	1	0	1	0	0	0	0	0	0		0	0	0	0	0	0	0	0	0	0
0-362	2	0	2	2		0	0						0		1	1	0	1	2	0		0	0	1	0	0	1	20.9366	1	1	0	1	0	0	0	0	0	0		0	0	0	0	0	0	0	0	0	0
0-364	1	0	2	1		0	0						1	5	3	5	1	1	3	1	2	0	0	0	0	0	0	30.1103	3	0	0	0	0	0	0	1	1	1	2	1	0	0	1	0	0	1	0	1	1
0-364	1	0	2	2		1	1	2.79	0.31				1	5	3	5	1	1	3	1	2	0	0	0	0	0	0	30.1103	3	0	0	0	0	0	0	1	1	1	2	1	0	0	1	0	0	1	0	1	1
0-366	2	0	2	1		0	0						0		1	1	0	1	2	0		1	0	0	0	0	0	19.1571	1	1	0	0	0	0	0	0	0	0		0	0	0	0	0	0	0	0	0	0
0-366	2	0	2	2		0	0						0		1	1	0	1	2	0		1	0	0	0	0	0	19.1571	1	1	0	0	0	0	0	0	0	0		0	0	0	0	0	0	0	0	0	0
0-368	2	0	2	1		0	0						1	8	4	1	1	1	2	0		0	0	1	0	0	0	21.2306	1	1	0	1	0	0	0	0	0	0		0	0	0	0	0	0	0	0	0	0
0-368	2	0	2	2		0	0						1	8	4	1	0	1	2	0		0	0	1	0	0	0	21.2306	1	1	0	1	0	0	0	0	0	0		0	0	0	0	0	0	0	0	0	0
0-370	2	0	2	1	0	0	0	0.11	0.41				1	9	4	5	1	1	1	0		0	1	1	0	0	0	31.2175	3	0	0	0	0	0	0	0	0	0		0	0	0	0	0	0	0	0	0	0
0-370	2	0	2	2		0	0						1	9	4	5	1	1	2	0		0	1	1	0	0	0	30.8012	3	0	0	0	0	0	0	0	0	0		0	0	0	0	0	0	0	0	0	0
0-372	2	0	2	1		0	0	0.03	0.41				1	9	4	1	0	1	3	0		0	0	0	0	0	1	27.5134	2	0	0	0	0	0	0	0	0	0		0	0	0	0	0	0	0	0	0	0
0-372	2	0	2	2		1	0	0.02	0.44	0	1	0	1	9	4	1	0	1	3	1	1	0	0	0	0	0	1	26.7698	2	0	0	0	0	0	0	0	0	1		0	0	0	0	0	0	0	0	0	0
0-374	2	0	2	1		0	0						0		1	6	0	1	1	0		0	0	1	0	0	0	25.2994	2	0	0	0	0	0	0	0	0	0		0	0	0	0	0	0	0	0	0	0
0-374	2	0	2	2		0	0						0		1	6	0	1	2	0		0	0	1	0	0	0	26.986	2	0	0	0	0	0	0	0	0	0		0	0	0	0	0	0	0	0	0	0
0-376	2	0	2	1		0	0						1	4	3	2	1	1	2	1	1	0	1	0	0	1	0	24	1	0	0	0	0	0	0	1	1	1	2	1	1	0	1	0	1	1	0	0	0
0-376	2	0	2	2		1	1	4.35	1.3				1	4	3	2	1	1	2	0		0	1	0	0	1	0	24.1333	1	0	0	0	0	0	0	1	1	1	2	1	1	0	1	0	1	1	0	0	0
0-378	2	0	2	1		1	1	2.99	0.09				1	9	4	1	0	1	2	1	2	1	0	1	0	0	0	28.8044	2	1	0	0	0	1	0	1	1	1	1	1	1	0	0	0	0	0	0	0	0
0-378	2	0	2	2		0	0						1	9	4	1	0	1	2	1	2	1	0	1	0	0	0	29.5525	2	1	0	0	0	1	0	1	1	1	1	1	0	0	0	0	0	0	0	0	0
0-380	2	0	2	1		1	1	1.4	7.77				0		1	6	0	1	2	0		1	0	0	0	0	0	28.764	2	0	0	0	0	0	0	1	1	1	2	1	0	0	1	1	1	1	0	0	1
0-380	2	0	2	2		1	1	0.96	8.21				0		1	6	0	1	2	0		1	0	0	0	0	0	28.764	2	0	0	0	0	0	0	1	1	1	2	1	0	0	1	1	1	1	0	0	1
0-382	2	0	2	1		0	0						1	5	3	5	0	1	3	1	1	0	0	1	0	0	1	23.4375	1	0	0	0	0	0	0	0	0	0		0	0	0	0	0	0	0	0	0	0
0-382	2	0	2	2		1	1	3.36	0.6				1	5	3	2	0	1	3	1	1	0	0	1	0	0	1	23.4375	1	0	0	0	0	0	0	0	1	1		0	0	0	0	0	0	0	0	0	0
0-384	2	0	2	1		1	1	1.73	1.91				0		1	6	0	1	2	0		0	0	1	0	0	0	26.9274	2	1	0	0	1	0	0	1	1	1	2	1	0	0	1	0	1	1	1	0	1
0-384	2	0	2	2		1	1	0.65	1.03				0		1	6	0	1	2	1	1	1	0	1	0	0	0	26.2188	2	1	0	0	1	0	0	1	1	1	2	1	0	0	1	0	1	1	1	0	1
0-386	1	0	2	1		0	0	1	0.27				1	4	3	2	0	1	3	1	1	0	1	1	1	0	0	26.6667	2	0	0	0	0	0	0	1	1	1	2	1	0	0	1	0	0	0	0	1	0
0-386	1	0	2	2		0	0						1	4	3	2	0	1	3	0		0	1	1	0	0	0	26.6667	2	0	0	0	0	0	0	1	1	1	2	1	0	0	1	0	0	0	0	1	0
0-388	1	0	2	1		1	1	4.35	0.23				1	5	3	2	1	1	3	1	1	0	1	1	0	0	0	28.0404	2	0	0	0	0	0	0	0	1	1		0	0	0	0	0	0	0	0	0	0
0-388	1	0	2	2		1	1	5.04	0.15				1	5	3	3	1	1	3	0		0	1	1	0	0	0	28.0404	2	0	0	0	0	0	0	1	1	1	1	0	1	0	0	0	0	0	0	0	0
0-390	2	0	2	1		0	0						1	5	3	2	1	1	3	0		0	0	1	0	0	1	19.9762	1	1	0	0	0	0	0	0	0	0		0	0	0	0	0	0	0	0	0	0
0-390	2	0	2	2		0	0						1	5	3	2	1	1	3	1	1	0	0	1	0	0	1	19.9762	1	1	0	0	0	0	0	0	0	0		0	0	0	0	0	0	0	0	0	0
0-392	2	0	2	1	0	0	0	0.03	0.07				1	4	3	1	0	1	3	0		0	0	0	0	0	0	21.7555	1	0	0	0	0	0	0	0	0	0		0	0	0	0	0	0	0	0	0	0
0-392	2	0	2	2		0	0						1	4	3	1	0	1	3	0		0	0	0	0	0	0	21.7555	1	0	0	0	0	0	0	0	0	0		0	0	0	0	0	0	0	0	0	0
0-394	2	0	2	1	0	0	0	0.02	0.05				1	8	4	1	0	1	2	0		0	0	0	0	0	0	20.3954	1	0	0	0	0	0	0	0	0	0		0	0	0	0	0	0	0	0	0	0
0-394	2	0	2	2		0	0	0.01	0.05				1	8	4	1	0	1	2	0		0	1	0	0	0	0	20.8117	1	0	0	0	0	0	0	0	0	0		0	0	0	0	0	0	0	0	0	0
0-396	2	0	2	1		1	1	5.26	0.07				1	5	3	2	0	1	3	1	1	0	1	1	0	0	1	24.7676	1	0	0	0	0	0	0	1	1	1	1	0	1	0	0	0	0	0	0	0	0
0-396	2	0	2	2		1	1	4.31	0.08				1	5	3	2	0	1	3	1	1	0	1	1	0	0	1	24.7676	1	0	0	0	0	0	0	1	1	1	1	0	1	0	0	0	0	0	0	0	0
0-398	1	0	2	1	0	0	0	0.02	0.04				1	4	3	1	0	1	3	0		0	0	1	0	0	0	21.9261	1	1	0	0	0	0	0	0	0	0		0	0	0	0	0	0	0	0	0	0
0-398	1	0	2	2		0	0						1	4	3	1	0	1	3	0		0	0	1	0	1	0	21.9261	1	1	0	0	0	0	0	0	0	0		0	0	0	0	0	0	0	0	0	0
0-400	1	0	2	1		0	0						1	3	2	4		1	2	0		0	1	0	0	0	1	24.8889	1	0	0	0	0	0	0	0	0	0		0	0	0	0	0	0	0	0	0	0
0-400	1	0	2	2		0	0						1	3	2	4	0	1	2	0		0	1	0	0	0	1	24.4444	1	0	0	0	0	0	0	0	0	0		0	0	0	0	0	0	0	0	0	0
0-402	1	0	2	1	0	0	0	0.1	0.11				1	4	3	2	0	1	3	0		0	1	0	0	0	1	27.3797	2	0	0	0	0	0	0	0	0	0		0	0	0	0	0	0	0	0	0	0
0-402	1	0	2	2		0	0						1	4	3	1	0	1	2	0		0	1	0	0	0	1	27.7177	2	0	0	0	0	0	0	0	0	0		0	0	0	0	0	0	0	0	0	0
0-404	1	0	2	1	0	1	1	3.47	3.34				1	5	3	2	1	1	3	0		0	0	1	0	0	1	21.4844	1	0	0	0	0	0	0	0	1	1		0	0	0	0	0	0	0	0	0	0
0-404	1	0	2	2		1	1	1.57	3.34				1	5	3	2	1	1	3	0		0	0	1	0	0	1	20.7031	1	0	0	0	0	0	0	1	1	1	1	0	1	0	0	0	0	0	0	0	0
0-406	2	0	2	1		0	0						1	6	4	4	0	1	3	1	3	0	1	1	0	0	1	24.9108	1	0	0	0	0	0	0	1	1	1	2	1	0	0	1	1	1	0	0	1	1
0-406	2	0	2	2		0	0						1	6	4	4	0	1	3	1	1	0	1	1	0	0	1	24.9108	1	0	0	0	0	0	0	1	1	1	2	1	0	0	1	1	1	0	0	1	1
0-408	1	0	2	1	0	1	1	2.12	2.38				1	8	4	1	0	1	2	1	3	0	0	1	0	0	1	28.251	2	0	0	0	0	0	0	1	1	1	1	0	1	0	0	0	0	0	0	0	0
0-408	1	0	2	2		1	1	1.49	2.38				1	8	4	1	0	1	2	0		0	0	1	0	0	1	26.986	2	0	0	0	0	0	0	1	1	1	1	0	1	0	0	0	0	0	0	0	0
0-410	2	0	2	1		1	1	1.9	0.48				1	3	2	2	0	1	2	1	2	0	0	0	1	0	1	26.1427	2	0	0	0	0	0	0	1	1	1	2	1	0	0	1	0	1	1	0	1	1
0-410	2	0	2	2		1	1	1.38	0.43	0	0	0	1	3	2	2	0	1	3	1	2	0	1	0	1	0	1	26.5643	2	0	0	0	0	0	0	1	1	1	2	1	0	0	1	0	1	1	0	1	1
0-412	1	0	2	1		0	0						1	5	3	2	1	1	2	1	1	0	0	1	0	1	0	25	1	0	0	0	0	0	0	1	1	1	2	1	0	0	1	0	1	0	0	0	0
0-412	1	0	2	2		0	0						1	5	3	2	1	1	2	1	1	0	1	1	0	1	0	25.3906	2	0	0	0	0	0	0	1	1	1	2	1	0	0	1	0	1	0	0	0	0
0-414	1	0	2	1	1	0	0	0.03	0.17				1	5	3	2	1	1	2	1	1	0	1	0	0	0	0	29.3575	2	0	0	0	0	0	0	0	1	1		0	0	0	0	0	0	0	0	0	0
0-414	1	0	2	2		1	1	2.06	0.47				1	5	3	2	1	1	2	1	1	0	0	0	0	0	0	29.7339	2	0	0	0	0	0	0	1	1	1	2	1	0	0	0	0	1	0	0	0	0
0-416	1	0	2	1	0	0	0	0.07	0.01				1	9	4	2	1	1	3	1	1	0	1	0	1	0	0	28.2284	2	1	0	0	1	0	0	0	0	0		0	0	0	0	0	0	0	0	0	0
0-416	1	0	2	2		0	0						1	9	4	2	1	1	3	1	1	0	1	1	0	0	0	29.3575	2	1	0	0	1	0	0	0	0	0		0	0	0	0	0	0	0	0	0	0
0-418	1	0	2	1		0	0						1	4	3	2	0	1	3	0		0	1	1	0	0	0	22.8928	1	0	0	0	0	0	0	1	1	1	1	1	1	0	0	0	0	0	0	0	0
0-418	1	0	2	2		1	1	2.72	5.93				1	4	3	4	0	1	3	0		0	1	1	0	0	0	20.8117	1	0	0	0	0	0	0	1	1	1	1	1	1	0	0	0	0	0	0	0	0
0-420	2	0	2	1	0	0	0	0.05	0.45				1	3	2	1	0	1	2	0		1	0	0	0	0	1	25.9645	2	1	1	0	0	0	0	0	0	0		0	0	0	0	0	0	0	0	0	0
0-420	2	0	2	2		0	0	0.03	0.4				1	3	2	1	0	1	3	0		0	0	0	0	0	1	25.9645	2	1	1	0	0	0	0	0	0	0		0	0	0	0	0	0	0	0	0	0
0-422	2	0	1	1		0	0						1	3	2	5	0	1	3	0		0	0	0	0	0	0	24.0346	1	0	0	0	0	0	0	0	0	0		0	0	0	0	0	0	0	0	0	0
0-423	2	0	2	1	0	0	0	0.03	0.05				1	4	3	1	0	1	1	0		1	0	0	0	0	1	26.4463	2	1	1	0	0	0	0	0	0	0		0	0	0	0	0	0	0	0	0	0
0-423	2	0	2	2		0	0						1	4	3	1	0	1	1	0		1	0	0	0	0	1	27.1809	2	1	1	0	0	0	0	0	0	0		0	0	0	0	0	0	0	0	0	0
0-425	2	0	1	1		1	0	0.13	0.26	0	0	0	0		1	6	0	1	1	0		1	0	0	0	0	0	24.2424	1	1	1	1	0	1	0	0	0	1		0	0	0	0	0	0	0	0	0	0
0-426	2	0	2	1		0	0						1	4	3	6	0	0	2	0		1	0	1	0	0	0	23.5304	1	0	0	0	0	0	0	0	0	0		0	0	0	0	0	0	0	0	0	0
0-426	2	0	2	2		1	1	8.15	3.57				1	4	3	2	0	1	2	0		0	0	1	0	0	0	23.5304	1	0	0	0	0	0	0	1	1	1	2	1	0	0	1	0	1	1	0	1	0
0-428	2	0	2	1		1	1	7.06	7.74				1	9	4	1	0	0	2	1	2	1	0	0	0	0	0	31.5334	3	0	0	0	0	0	0	1	1	1	2	0	0	1	1	0	1	1	1	0	1
0-428	2	0	2	2		1	1	7.57	3.77				1	9	4	1	0	1	2	1	2	1	0	0	0	0	0	31.8878	3	0	0	0	0	0	0	1	1	1	2	0	0	1	1	0	1	1	1	0	1
0-430	1	0	2	1		0	0	0.02	0.92				1	5	3	2	0	1	2	0		0	0	0	0	0	0	25.4534	2	0	0	0	0	0	0	0	0	0		0	0	0	0	0	0	0	0	0	0
0-430	1	0	2	2		0	0						1	5	3	2	0	1	2	0		0	0	0	0	0	0	25.5296	2	0	0	0	0	0	0	0	0	0		0	0	0	0	0	0	0	0	0	0
0-432	1	0	2	1		0	0						1	9	4	1	0	1	2	1	1	0	1	1	0	0	1	26.9531	2	0	0	0	0	0	0	0	0	0		0	0	0	0	0	0	0	0	0	0
0-432	1	0	2	2		0	0						1	9	4	1	0	1	2	1	1	0	0	1	0	0	1	28.9062	2	0	0	0	0	0	0	0	0	0		0	0	0	0	0	0	0	0	0	0
0-434	1	0	2	1		0	0						1	4	3	4	0	1	3	0		0	1	0	0	0	1	24.0055	1	0	0	0	0	0	0	1	1	1	2	1	0	0	1	1	1	1	1	1	1
0-434	1	0	2	2		0	0						1	4	3	4	0	1	3	0		0	1	0	0	0	1	24.3865	1	0	0	0	0	0	0	1	1	1	2	1	0	0	1	1	1	1	1	1	1
0-436	2	0	2	1		0	0	0.01	0.31				1	3	2	5	1	1	3	0		0	1	0	0	1	1	21.875	1	0	0	0	0	0	0	0	0	0		0	0	0	0	0	0	0	0	0	0
0-436	2	0	2	2		0	0						1	3	2	5	1	1	3	0		0	0	0	0	1	1	21.4844	1	0	0	0	0	0	0	0	0	0		0	0	0	0	0	0	0	0	0	0
0-438	1	0	1	1	0	0	0	0.1	0.08				1	2	2	2	1	1	3	0		0	1	1	0	0	1	22.0604	1	0	0	0	0	0	0	0	0	0		0	0	0	0	0	0	0	0	0	0
0-439	1	0	2	1		0	0						1	9	4	6	0	1	1	0		1	0	0	0	0	0	21.4533	1	0	0	0	0	0	0	0	0	0		0	0	0	0	0	0	0	0	0	0
0-439	1	0	2	2		0	0						1	9	4	6	0	1	2	0		0	0	0	0	0	0	21.4533	1	0	0	0	0	0	0	0	0	0		0	0	0	0	0	0	0	0	0	0
0-441	2	0	2	1		0	0						0		1	6	0	1	2	0		1	0	0	0	0	0	24.4418	1	1	1	1	0	0	0	0	0	0		0	0	0	0	0	0	0	0	0	0
0-441	2	0	2	2		0	0						0		1	6	0	1	2	1	1	1	0	0	0	0	0	24.4418	1	1	1	1	0	0	0	0	0	0		0	0	0	0	0	0	0	0	0	0
0-443	2	0	2	1		0	0						1	4	3	1	0	1	2	0		0	0	0	0	0	0	22.2656	1	1	1	0	0	0	0	0	0	0		0	0	0	0	0	0	0	0	0	0
0-443	2	0	2	2		0	0						1	4	3	1	0	1	2	0		0	0	0	0	0	0	21.9899	1	1	1	0	0	0	0	0	0	0		0	0	0	0	0	0	0	0	0	0
0-445	2	0	2	1		0	0						1	6	4	2	0	1	3	0		0	1	0	0	0	0	22.2656	1	0	0	0	0	0	0	0	0	0		0	0	0	0	0	0	0	0	0	0
0-445	2	0	2	2		0	0						1	6	4	2	1	1	3	0		0	1	0	0	0	0	21.7193	1	0	0	0	0	0	0	0	0	0		0	0	0	0	0	0	0	0	0	0
0-447	1	0	1	1		1	1	3.2	1.94				1	3	2	3	1	1	3	0		0	1	0	0	0	1	27.0993	2	0	0	0	0	0	0	1	1	1	2	1	0	0	1	1	1	1	1	1	1
0-448	0	0	2	1		1	1	2.85	0.09				1	5	3	2	0	1	2	0		0	1	1	0	0	0	23.003	1	0	0	0	0	0	0	1	1	1	2	1	0	0	1	0	1	1	0	1	1
0-448	0	0	2	2		1	1	1.75	0.12				1	5	3	2	0	1	2	1	1	0	1	1	0	0	0	23.0112	1	0	0	0	0	0	0	1	1	1	2	1	0	0	1	0	1	1	0	1	1
0-450	1	0	1	1	0	0	0						1	2	2	2	0	1	3	1	1	0	1	1	0	0	0	23.8087	1	0	0	0	0	0	0	0	0	0		0	0	0	0	0	0	0	0	0	0
0-451	2	0	2	1	0	0	0	0.12	0.23				1	9	4	5	0	1	3	0		0	1	0	0	0	0	30.4878	3	0	0	0	0	0	0	0	0	0		0	0	0	0	0	0	0	0	0	0
0-451	2	0	2	2		0	0						1	9	4	5	0	1	3	0		0	1	0	0	0	0	31.6032	3	0	0	0	0	0	0	0	0	0		0	0	0	0	0	0	0	0	0	0
0-453	2	0	2	1		0	0	0.07	0.31				1	4	3	3	1	1	3	0		0	1	1	0	0	0	27.4348	2	0	0	0	0	0	0	1	1	1	1	1	0	0	0	0	0	0	0	0	0
0-453	2	0	2	2		0	0						1	4	3	3	1	1	3	0		0	1	1	0	0	0	26.6728	2	0	0	0	0	0	0	1	1	1	1	1	0	0	0	0	0	0	0	0	0
0-455	2	0	2	1		0	0	0.05	0.11				1	4	3	2	0	1	2	0		0	1	1	0	0	1	19.9481	1	0	0	0	0	0	0	0	0	0		0	0	0	0	0	0	0	0	0	0
0-455	2	0	2	2		0	0						1	4	3	2	0	1	2	0		0	1	1	0	0	1	19.9481	1	0	0	0	0	0	0	0	0	0		0	0	0	0	0	0	0	0	0	0
0-457	1	0	2	2		0	0	0.26	0.17				1	5	3	3	1	1	3	0		0	1	1	1	1	0	26.3465	2	0	0	0	0	0	0	1	1	1	2	1	0	0	0	0	1	0	0	0	0
0-457	1	0	2	1		1	1	0.41	0.16	0	0	0	1	5	3	3	1	1	3	0		0	1	1	1	1	0	26.3465	2	0	0	0	0	0	0	1	1	1	2	1	0	0	0	0	1	0	0	0	0
0-459	1	0	2	1		1	1	6.04	2.31				1	1	2	2	0	1	2	1	2	0	0	0	0	0	0	23.1405	1	0	0	0	0	0	0	1	1	1	2	1	0	0	1	0	0	0	0	1	1
0-459	1	0	2	2		1	1	3.69	1.53				1	1	2	2	0	1	2	1	2	0	0	0	0	0	0	23.4236	1	0	0	0	0	0	0	1	1	1	2	1	0	0	1	0	0	0	0	1	1
0-461	1	0	2	1		1	1	2.46	0.9				1	4	3	2	1	1	2	0		0	1	1	0	0	0	22.5896	1	0	0	0	0	0	0	0	1	1		0	0	0	0	0	0	0	0	0	0
0-461	1	0	2	2		1	1	1.5	0.63				1	4	3	2	0	1	2	0		0	0	1	0	0	0	22.231	1	0	0	0	0	0	0	1	1	1	2	0	1	0	1	0	0	1	0	0	1
0-463	1	0	2	1		0	0						1	4	3	1	0	1	2	0		0	0	1	0	0	0	27.6817	2	0	0	0	0	0	0	1	1	1	2	1	0	0	1	0	1	1	1	1	1
0-463	1	0	2	2		0	0						1	4	3	1	0	1	2	1	1	0	0	1	0	0	0	26.9896	2	0	0	0	0	0	0	1	1	1	2	1	0	0	1	0	1	1	1	1	1
0-465	1	0	2	1		0	0						0		1	6	0	1	2	0		0	0	1	0	0	0	26.5625	2	0	0	0	0	0	0	1	1	1	2	1	0	0	1	0	0	1	0	1	1
0-465	1	0	2	2		0	0						0		1	6	0	1	2	0		0	0	1	0	0	0	26.5021	2	0	0	0	0	0	0	1	1	1	2	1	0	0	1	0	0	1	0	1	1
0-467	2	0	2	1		0	0	0.08	0.03				1	9	4	2	1	1	3	0		1	0	0	0	0	0	22.8269	1	1	0	0	0	0	0	0	0	0		0	0	0	0	0	0	0	0	0	0
0-467	2	0	2	2		0	0						1	9	4	6	0	1	2	0		1	0	0	0	0	0	22.8269	1	1	0	0	0	0	0	0	0	0		0	0	0	0	0	0	0	0	0	0
0-469	1	0	2	1		0	0						1	4	3	6	0	1	2	0		0	0	0	0	0	1	26.3465	2	0	0	0	0	0	0	0	0	0		0	0	0	0	0	0	0	0	0	0
0-469	1	0	2	2		0	0						1	4	3	6	0	1	2	0		0	0	0	0	0	1	25.5937	2	0	0	0	0	0	0	0	0	0		0	0	0	0	0	0	0	0	0	0
0-471	1	0	1	1	0	0	0	0.04	0.09				1	4	3	1	0	1	3	1	2	0	0	0	0	0	1	23.0469	1	0	0	0	0	0	0	0	0	0		0	0	0	0	0	0	0	0	0	0
0-472	2	0	1	1		0	0						1	4	3	1	0	1	2	0		0	0	0	0	0	0	21.5139	1	0	0	0	0	0	0	0	0	0		0	0	0	0	0	0	0	0	0	0
0-473	2	0	2	1	0	0	0	0.04	0.17				0		1	1	0	1	2	1	1	0	0	0	0	0	0	21.5665	1	1	0	0	0	0	0	0	0	0		0	0	0	0	0	0	0	0	0	0
0-473	2	0	2	2		0	0						0		1	1	0	1	2	0		1	0	0	0	0	0	20.5693	1	1	0	0	0	0	0	0	0	0		0	0	0	0	0	0	0	0	0	0
0-475	2	0	2	1		1	1	2.08	0.38				1	5	3	4	1	1	2	1	2	1	0	1	0	1	0	28	2	1	1	0	0	0	0	1	1	1	1	1	0	0	0	0	0	0	0	0	0
0-475	2	0	2	2		1	1	1.71	0.24				1	5	3	6	1	1	3	1	2	0	0	1	1	1	0	27.6304	2	1	1	0	0	0	0	1	1	1	1	1	0	0	0	0	0	0	0	0	0
0-477	2	0	2	1		1	1	4.97	0.17				1	9	4	6	0	1	2	1	2	1	0	1	0	0	0	21.0938	1	0	0	0	0	0	0	0	1	1		0	0	0	0	0	0	0	0	0	0
0-477	2	0	2	2		1	1	2.16	0.13				1	9	4	6	0	1	2	1	2	1	0	1	0	0	0	21.0938	1	0	0	0	0	0	0	1	1	1	1	0	1	0	0	0	0	0	0	0	0
0-479	2	0	2	1		0	0						1	5	3	2	1	1	2	1	1	0	0	0	0	0	1	24.8889	1	0	0	0	0	0	0	1	1	1	2	1	0	0	1	0	1	1	0	0	0
0-479	2	0	2	2		0	0						1	5	3	2	1	1	2	1	1	0	0	0	0	0	1	24.8889	1	0	0	0	0	0	0	1	1	1	2	1	0	0	1	0	1	1	0	0	0
0-481	2	0	1	1		0	0						1	3	2	4	1	1	3	1	1	0	1	0	0	0	1	23.2335	1	0	0	0	0	0	0	0	0	0		0	0	0	0	0	0	0	0	0	0
0-482	2	0	2	1	0	0	0	0.04	0.1				0		1	6	0	1	2	0		1	0	1	0	0	0	25.9107	2	1	0	0	0	0	0	0	0	0		0	0	0	0	0	0	0	0	0	0
0-482	2	0	2	2		0	0						0		1	6	0	1	2	1	2	1	0	1	0	0	0	25.9107	2	1	0	0	0	0	0	0	0	0		0	0	0	0	0	0	0	0	0	0
0-484	2	0	2	1		1	1	8.86	1.02				1	6	4	2	1	1	3	0		0	1	0	0	0	0	26.3465	2	0	0	0	0	0	0	1	1	1	2	1	0	0	1	0	1	0	1	0	1
0-484	2	0	2	2		1	1	8.42	0.42				1	6	4	2	1	1	3	0		0	1	0	0	0	0	27.0993	2	0	0	0	0	0	0	1	1	1	2	1	0	0	1	0	1	0	1	0	1
0-486	2	0	2	1		0	0	0.02	0.04				1	5	3	5	0	1	3	1	1	0	0	1	0	0	1	24.7768	1	1	0	0	0	0	0	0	0	0		0	0	0	0	0	0	0	0	0	0
0-486	2	0	2	2		0	0						1	5	3	5	0	1	3	1	1	0	0	1	0	0	1	24.7768	1	1	0	0	0	0	0	0	0	0		0	0	0	0	0	0	0	0	0	0
0-488	2	0	2	1		0	0						1	9	4	1	0	1	3	1	1	0	0	0	0	0	1	22.9421	1	1	1	0	0	0	0	0	0	0		0	0	0	0	0	0	0	0	0	0
0-488	2	0	2	2		0	0						1	9	4	1	0	1	3	0		0	0	0	0	0	1	23.0469	1	1	1	0	0	0	0	0	0	0		0	0	0	0	0	0	0	0	0	0
0-490	2	0	2	1		1	1	3.49	1.01				1	3	2	2	0	1	3	0		0	0	0	1	0	1	24.3418	1	1	0	1	0	0	0	1	1	1	2	1	0	0	0	0	1	1	0	1	0
0-490	2	0	2	2		1	1	3.47	0.35				1	3	2	2	0	1	3	0		0	0	0	1	0	1	24.3418	1	1	0	1	0	0	0	1	1	1	2	1	0	0	0	0	1	1	0	1	0
0-492	2	0	2	1	0	0	0	0.03	0.12				0		1	6	0	1	2	0		1	0	0	0	0	1	20.4444	1	0	0	0	0	0	0	0	0	0		0	0	0	0	0	0	0	0	0	0
0-492	2	0	2	2		0	0						0		1	6	0	1	2	0		1	0	0	0	0	1	22.2222	1	0	0	0	0	0	0	0	0	0		0	0	0	0	0	0	0	0	0	0
0-494	2	0	1	1		1	1	4.06	0.29				0		1	6	1	1	2	1	2	1	0	1	0	0	0	35.3798	3	1	1	0	1	0	0	1	1	1	2	1	0	0	0	0	0	1	0	0	1
0-495	2	0	2	1		0	0						0		1	3	0	0	2	0		0	0	1	0	0	0	22.5466	1	1	0	1	0	1	0	0	0	0		0	0	0	0	0	0	0	0	0	0
0-495	2	0	2	2		0	0						0		1	3	0	1	2	0		0	0	1	0	0	0	22.9421	1	1	0	1	0	1	0	0	0	0		0	0	0	0	0	0	0	0	0	0
0-497	2	0	2	1	0	0	0	0.03	0.62				1	9	4	5	1	1	2	0		0	1	1	1	0	1	25.3906	2	0	0	0	0	0	0	0	0	0		0	0	0	0	0	0	0	0	0	0
0-497	2	0	2	2		0	0	0.01	0.72				1	9	4	5	1	1	2	0		0	1	0	1	0	1	24.6904	1	0	0	0	0	0	0	0	0	0		0	0	0	0	0	0	0	0	0	0
0-499	2	0	2	1	0	0	0	0.07	0.09				0		1	6	0	1	2	1	2	0	0	1	0	0	0	21.9076	1	1	1	0	0	1	0	0	0	0		0	0	0	0	0	0	0	0	0	0
0-499	2	0	2	2		0	0						0		1	6	0	1	2	1	2	0	0	1	0	0	0	22.4766	1	1	1	0	0	1	0	0	0	0		0	0	0	0	0	0	0	0	0	0
0-501	2	0	1	1		0	0	0.47					0		1	3	0	1	2	0		0	0	0	0	0	0	19.563	1	0	0	0	0	0	0	0	0	0		0	0	0	0	0	0	0	0	0	0
0-502	2	0	2	1		0	0						1	9	4	5	0	1	3	0		0	0	0	0	0	0	23.3067	1	0	0	0	0	0	0	0	0	0		0	0	0	0	0	0	0	0	0	0
0-502	2	0	2	2		0	0						1	9	4	5	0	1	3	0		0	0	0	0	0	0	23.3067	1	0	0	0	0	0	0	0	0	0		0	0	0	0	0	0	0	0	0	0
0-504	2	0	2	1		1	1	5.05	2.86				1	5	3	3	1	1	3	0		0	0	1	0	0	1	29.5858	2	1	0	0	1	0	0	1	1	1	2	1	0	0	1	1	0	1	0	0	0
0-504	2	0	2	2		1	1	4.3	0.96				1	5	3	3	1	1	2	1	1	0	1	1	0	0	1	29.5858	2	1	0	0	1	0	0	1	1	1	2	1	0	0	1	1	0	1	0	0	0
0-506	2	0	2	1	0	0	0	0.03	0.07				1	9	4	3	1	1	3	0		0	0	1	0	0	0	25.0657	2	0	0	0	0	0	0	0	0	0		0	0	0	0	0	0	0	0	0	0
0-506	2	0	2	2		0	0						1	9	4	3	1	1	2	0		0	1	1	0	0	0	25.8876	2	0	0	0	0	0	0	0	0	0		0	0	0	0	0	0	0	0	0	0
0-508	2	0	2	1		0	0						1	5	3	2	1	1	1	1	2	0	1	1	1	0	1	27.0552	2	0	0	0	0	0	0	1	1	1	2	1	1	0	0	0	0	1	0	0	1
0-508	2	0	2	2		1	1	7.31	0.24				1	5	3	2	1	1	2	1	1	0	1	1	0	0	1	28.7201	2	0	0	0	0	0	0	1	1	1	2	1	1	0	0	0	0	1	0	0	1
0-510	2	0	1	1		0	0						0		1	6	0	1	2	0		1	0	1	0	0	0	29.1363	2	0	0	0	0	0	0	0	0	0		0	0	0	0	0	0	0	0	0	0
0-511	2	0	2	1		0	0						0		1	6	0	0	1	0		1	0	1	0	1	0	26.7094	2	1	1	0	0	0	0	0	0	0		0	0	0	0	0	0	0	0	0	0
0-511	2	0	2	2		0	0						0		1	6	0	1	2	0		1	0	1	0	1	0	26.7094	2	1	1	0	0	0	0	0	0	0		0	0	0	0	0	0	0	0	0	0
0-513	2	0	2	1		0	0						1	5	3	3	0	1	3	0		0	1	1	0	0	0	21.2279	1	1	0	0	0	0	0	1	1	1	2	1	0	0	1	0	1	0	0	1	1
0-513	2	0	2	2		0	0						1	5	3	3	0	1	2	0		0	1	1	0	0	0	20.8117	1	1	0	0	0	0	0	1	1	1	2	1	0	0	1	0	1	0	0	1	1
0-515	2	0	1	1		0	0						0		1	6	0	1	2	0		0	0	1	0	0	0	23.3091	1	0	0	0	0	0	0	0	0	0		0	0	0	0	0	0	0	0	0	0
0-516	2	0	2	1		0	0						1	5	3	5	1	1	3	0		1	0	1	1	0	0	24.974	1	1	0	0	0	0	0	0	0	0		0	0	0	0	0	0	0	0	0	0
0-516	2	0	2	2		0	0						1	5	3	5	1	1	3	0		1	0	1	1	0	0	24.5578	1	1	0	0	0	0	0	0	0	0		0	0	0	0	0	0	0	0	0	0
0-518	2	0	2	1		0	0						1	3	2	1	0	1	3	0		0	0	0	1	0	0	25.6369	2	1	1	1	0	0	0	0	0	0		0	0	0	0	0	0	0	0	0	0
0-518	2	0	2	2		0	0						1	3	2	1	0	1	3	0		0	0	0	1	0	0	25.6369	2	1	1	1	0	0	0	0	0	0		0	0	0	0	0	0	0	0	0	0
0-520	2	0	1	1		0	0						0		1	6	0	1	2	1	1	0	0	1	0	0	0	31.1634	3	1	1	0	0	0	0	1	1	1	2	1	0	0	1	0	1	0	0	0	0
0-521	2	0	2	1		0	0	0.04	0.04				0		1	6	0	1	2	0		0	0	1	0	0	0	23.4375	1	0	0	0	0	0	0	0	0	0		0	0	0	0	0	0	0	0	0	0
0-521	2	0	2	2		0	0						0		1	6	0	1	2	0		0	0	1	0	0	0	23.4375	1	0	0	0	0	0	0	0	0	0		0	0	0	0	0	0	0	0	0	0
0-523	2	0	2	1	0	1	1	0.04	3.22				0		1	6	0	1	2	0		0	0	1	0	0	1	25.6312	2	1	1	1	0	0	0	0	1	1		0	0	0	0	0	0	0	0	0	0
0-523	2	0	2	2		1	1	0.04	1.51				0		1	6	0	1	2	0		0	0	1	0	0	1	25.6312	2	1	1	1	0	0	0	1	1	1	1	0	1	0	0	0	0	0	0	0	0
0-525	2	0	2	1	0	0	0	0.03	0.06				0		1	6	0	1	2	1	2	0	0	0	0	0	0	22.231	1	1	1	0	0	0	0	0	0	0		0	0	0	0	0	0	0	0	0	0
0-525	2	0	2	2		0	0						0		1	6	0	1	2	1	2	0	0	0	0	0	0	22.231	1	1	1	0	0	0	0	0	0	0		0	0	0	0	0	0	0	0	0	0
0-527	2	0	2	1		0	0						1	5	3	1	0	1	2	1	2	0	0	1	0	0	1	25.8478	2	0	0	0	0	0	0	0	0	0		0	0	0	0	0	0	0	0	0	0
0-527	2	0	2	2		0	0						1	5	3	1	0	1	2	0		0	0	1	0	0	1	25.5296	2	0	0	0	0	0	0	0	0	0		0	0	0	0	0	0	0	0	0	0
0-529	2	0	2	1		1	1	6.35	3.74				1	5	3	1	1	1	2	0		0	1	1	0	0	0	22.0604	1	0	0	0	0	0	0	0	1	1		0	0	0	0	0	0	0	0	0	0
0-529	2	0	2	2		1	1	5.32	7.37				1	5	3	1	1	1	3	1	1	0	0	1	0	0	0	21.7784	1	0	0	0	0	0	0	1	1	1	1	0	1	0	0	0	0	0	0	0	0
0-531	2	0	2	1		0	0						1	5	3	2	1	1	3	1	1	0	1	1	0	0	0	28.8889	2	1	1	0	0	0	0	1	1	1	1	0	1	0	0	0	0	0	0	0	0
0-531	2	0	2	2		0	0						1	5	3	2	1	1	2	1	1	0	1	1	0	0	0	28.8889	2	1	1	0	0	0	0	1	1	1	1	0	1	0	0	0	0	0	0	0	0
0-533	2	0	1	1		1	1	2.58	0.46				1	4	3	2	0	1	3	1	1	0	0	1		0	0	20.8117	1	1	1	0	0	0	0	1	1	1	2	1	0	0	1	0	1	1	0	0	1
0-534	2	0	2	1		0	0						0		1	6	0	1	2	0		1	0	0	0	0	0	23.2446	1	0	0	0	0	0	0	0	0	0		0	0	0	0	0	0	0	0	0	0
0-534	2	0	2	2		0	0						0		1	6	0	1	2	0		1	0	0	0	0	0	23.2446	1	0	0	0	0	0	0	0	0	0		0	0	0	0	0	0	0	0	0	0
0-536	2	0	1	1		0	0						1	3	2	1	1	1	2	0		1		0	0	0	0	22.1003	1	1	0	0	0	0	0	0	0	0		0	0	0	0	0	0	0	0	0	0
0-537	2	0	2	1		0	0						1	5	3	5	1	1	3	1	2	0	0	1	0	0	0	33.3333	3	1	0	0	0	0	0	0	0	0		0	0	0	0	0	0	0	0	0	0
0-537	2	0	2	2		0	0						1	5	3	5	1	1	3	0		0	0	1	0	0	0	32.8889	3	1	0	0	0	0	0	0	0	0		0	0	0	0	0	0	0	0	0	0
0-539	2	0	1	1		1	1	9.76	0.39				0		1	3	1	1	3	1	1	0	0	1	0	0	1	24.6094	1	1	0	1	0	0	0	1	1	1	2	1	0	0	0	1	1	1	1	0	0
0-540	2	0	2	1		0	0						1	5	3	2	1	1	3	1	1	0	1	1	0	1	1	31.9576	3	0	0	0	0	0	0	0	0	0		0	0	0	0	0	0	0	0	0	0
0-540	2	0	2	2		1	0	0.02	0.13				1	5	3	2	1	1	3	1	1	0	1	1	0	1	1	31.9576	3	0	0	0	0	0	0	0	0	1		0	0	0	0	0	0	0	0	0	0
0-542	2	0	2	1	0	0	0	0.02	0.08				1	3	2	5	1	1	3	0		0	1	0	0	0	1	24.6904	1	1	0	0	1	0	0	0	0	0		0	0	0	0	0	0	0	0	0	0
0-542	2	0	2	2		0	0						1	3	2	5	1	1	3	0		0	1	0	0	0	1	24.0381	1	1	0	0	1	0	0	0	0	0		0	0	0	0	0	0	0	0	0	0
0-544	2	0	2	1		0	0						0		1	6	0	1	2	0		0	0	0	0	0	1	24.2188	1	0	0	0	0	0	0	0	0	0		0	0	0	0	0	0	0	0	0	0
0-544	2	0	2	2		0	0						0		1	6	0	1	2	0		0	1	0	0	0	1	24.2188	1	0	0	0	0	0	0	0	0	0		0	0	0	0	0	0	0	0	0	0
0-546	2	0	2	1		0	0						1	4	3	2																				0	0	0
0-546	2	0	2	2		0	0						1	4	3	2																				0	0	0
0-548	2	0	2	1		1	1	4.78	2.42				1	8	4	1	0	1	2	0		0	0	1	0	0	0	25.6312	2	1	0	0	0	0	0	1	1	1	2	1	0	0	1	0	1	0	0	0	1
0-548	2	0	2	2		1	1	3.9	0.92				1	8	4	1	0	1	2	0		0	0	1	0	0	0	25.6312	2	1	0	0	0	0	0	1	1	1	2	1	0	0	1	0	1	0	0	0	1
0-550	2	0	2	1		0	0	0.45	0.05				0		1	1	1	0	1	0		0	0	1	0	0	1	28.8415	2	0	0	0	0	0	0	0	0	0		0	0	0	0	0	0	0	0	0	0
0-550	2	0	2	2		0	0						0		1	1	1	1	2	0		1	0	0	0	0	1	29.2421	2	0	0	0	0	0	0	0	0	0		0	0	0	0	0	0	0	0	0	0
0-552	2	0	1	1		0	0						1	9	4	5	0	1	3	0		0	1	1	0	0	0	22.4813	1	1	0	0	0	0	0	0	0	0		0	0	0	0	0	0	0	0	0	0
0-553	2	0	2	1		0	0						1	5	3	4	1	1	3	1	1	0	1	1	0	0	1	29.3848	2	0	0	0	0	0	0	0	0	0		0	0	0	0	0	0	0	0	0	0
0-553	2	0	2	2		0	0						1	5	3	4	1	1	3	1	1	0	1	1	0	0	1	29.3848	2	0	0	0	0	0	0	0	0	0		0	0	0	0	0	0	0	0	0	0
0-555	2	0	1	1		0	0						0		1	6	0	1	2	0		1	0	0	0	0	0	25.3333	2	0	0	0	0	0	0	0	0	0		0	0	0	0	0	0	0	0	0	0
0-556	2	0	2	1		0	0						1	9	4	1	0	1	3	1	1	0	0	1	0	1	0	22.6562	1	1	0	0	1	0	0	0	0	0		0	0	0	0	0	0	0	0	0	0
0-556	2	0	2	2		0	0						1	9	4	1	0	0	3	1	1	0	0	1	0	1	0	22.2656	1	1	0	0	1	0	0	0	0	0		0	0	0	0	0	0	0	0	0	0
0-558	2	0	2	1		0	0						1	3	2	1	0	1	2	0		0	0	0	0	0	1	24.3496	1	1	1	0	0	0	0	0	0	0		0	0	0	0	0	0	0	0	0	0
0-558	2	0	2	2		0	0						1	3	2	1	0	1	2	0		0	0	0	0	0	1	23.0681	1	1	1	0	0	0	0	0	0	0		0	0	0	0	0	0	0	0	0	0
0-560	2	0	2	1	0	0	0	0.05	0.06				1	3	2	1	0	1	3	0		0	0	0	1	0	1	20.83	1	0	0	0	0	0	0	0	0	0		0	0	0	0	0	0	0	0	0	0
0-560	2	0	2	2		0	0						1	3	2	1	0	1	3	1	2	0	0	0	1	0	1	20.83	1	0	0	0	0	0	0	0	0	0		0	0	0	0	0	0	0	0	0	0
0-562	2	0	1	1	0	0	0	0.43	7.67				1	3	2	1	0	1	2	1	3	0	0	0	0	0	0	35.8177	3	1	1	0	0	0	0	1	1	1	2	0	1	0	1	0	0	1	0	0	1
0-563	2	0	2	1	0	1	1	0.04	1.23				0		1	3	0	1	2	0		0	0	1	0	0	0	36.8084	3	0	0	0	0	0	0	0	1	1		0	0	0	0	0	0	0	0	0	0
0-563	2	0	2	2		0	0						0		1	6	0	1	3	0		0	0	1	0	0	0	36.4366	3	0	0	0	0	0	0	1	1	1	1	0	1	0	0	0	0	0	0	0	0
0-565	2	0	1	1		0	0						1	9	4	5	0	1	3	0		1	1	0	0	0	0	35.2508	3	1	0	1	0	0	0	1	1	1	1	0	1	1	0	0	0	0	0	0	0
0-566	2	0	2	1	0	0	0	0.05	0.05				1	5	3	5	1	1	3	0		0	1	1	0	0	0	29.737	2	0	0	0	0	0	0	0	0	0		0	0	0	0	0	0	0	0	0	0
0-566	2	0	2	2		0	0						1	5	3	5	1	1	3	0		0	1	1	0	0	0	29.7265	2	0	0	0	0	0	0	0	0	0		0	0	0	0	0	0	0	0	0	0
0-568	2	0	2	1		0	0						0		1	2	0	1	2	1	1	0	1	1	0	0	0	26.4855	2	0	0	0	0	0	0	1	1	1	1	0	1	0	0	0	0	0	0	0	0
0-568	2	0	2	2		1	1	3.02	0.14				0		1	2	0	1	2	1	1	0	1	1	0	0	0	26.4855	2	0	0	0	0	0	0	1	1	1	1	0	1	0	0	0	0	0	0	0	0
0-570	2	0	2	1	0	0	0	0.09	0.08				1	5	3	2	0	1	1	1	2	1	0	0	0	0	0	24.2424	1	1	1	0	0	1	0	0	0	0		0	0	0	0	0	0	0	0	0	0
0-570	2	0	2	2		0	0						1	5	3	2	0	1	1	0		1	0	0	0	0	0	24.6097	1	1	1	0	0	1	0	0	0	0		0	0	0	0	0	0	0	0	0	0
0-572	2	0	2	1		0	0						1	9	4	5	1	1	2	0		0	0	1	0	1	0	33.7604	3	1	1	0	0	0	0	0	0	0		0	0	0	0	0	0	0	0	0	0
0-572	2	0	2	2		0	0						1	9	4	5	1	1	2	1	1	0	0	1	0	1	0	33.7604	3	1	1	0	0	0	0	0	0	0		0	0	0	0	0	0	0	0	0	0
0-574	2	0	2	1		0	0	0.04	0				0		1	6	0	1	2	0		1	0	0	0	0	0	22.8928	1	0	0	0	0	0	0	0	0	0		0	0	0	0	0	0	0	0	0	0
0-574	2	0	2	2		1	1	4.83	0.98				0		1	6	0	1	2	1	2	1	0	0	0	0	0	22.4766	1	0	0	0	0	0	0	1	1	1	2	1	0	0	0	0	1	1	0	0	0
0-576	2	0	2	1		0	0						1	5	3	2	1	1	2	0		0	1	1	0	0	1	22.4766	1	0	0	0	0	0	0	0	0	0		0	0	0	0	0	0	0	0	0	0
0-576	2	0	2	2		0	0						1	5	3	6	1	1	2	1	1	0	1	1	0	0	1	20.8117	1	0	0	0	0	0	0	0	0	0		0	0	0	0	0	0	0	0	0	0
0-578	2	0	2	1	0	0	0	0.04	0.07				1	8	4	3	1	1	3	0		0	0	1	0	1	0	25.9516	2	1	0	0	0	1	0	0	0	0		0	0	0	0	0	0	0	0	0	0
0-578	2	0	2	2		0	0						1	8	4	3	1	1	3	1	2	0	0	1	0	1	0	26.0276	2	1	0	0	0	1	0	0	0	0		0	0	0	0	0	0	0	0	0	0
0-580	2	0	1	1		0	0						1	3	2	1	0	1	3	0		0	0	0	1	0	0	19.1001	1	0	0	0	0	0	0	0	0	0		0	0	0	0	0	0	0	0	0	0
0-581	2	0	2	1		0	0						0		1	1	0	1	1	1	2	0	0	0	0	0	0	20.7612	1	1	0	0	0	0	0	1	1	1	2	1	0	0	1	0	1	0	0	1	0
0-581	2	0	2	2		0	0						0		1	1	0	1	2	0		0	0	0	0	0	0	21.6128	1	1	0	0	0	0	0	1	1	1	2	1	0	0	1	0	1	0	0	1	0
0-583	2	0	2	1		0	0						1	9	4	5	0	1	2	0		0	0	1	0	0	0	25.3155	2	0	0	0	0	0	0	0	0	0		0	0	0	0	0	0	0	0	0	0
0-583	2	0	2	2		0	0						1	9	4	5	0	1	2	0		0	0	1	0	0	0	25.3155	2	0	0	0	0	0	0	0	0	0		0	0	0	0	0	0	0	0	0	0
0-585	2	0	2	1	0	0	0	0.04	0.08				1	5	3	1	0	1	1	0		1	0	0	0	0	0	21.1927	1	1	0	0	1	0	0	0	0	0		0	0	0	0	0	0	0	0	0	0
0-585	2	0	2	2		0	0						1	5	3	3	0	1	1	0		1	0	0	0	0	0	21.1927	1	1	0	0	1	0	0	0	0	0		0	0	0	0	0	0	0	0	0	0
0-587	2	0	2	1		1	1	3.87	4.8				1	5	3	2	0	1	2	1	1	0	1	1	0	0	0	26.5625	2	1	0	0	0	0	0	0	1	1		0	0	0	0	0	0	0	0	0	0
0-587	2	0	2	2		0	0						1	5	3	2	0	1	2	1	1	0	1	1	0	0	0	26.5625	2	1	0	0	0	0	0	1	1	1	2	0	1	0	1	0	0	1	0	0	1
0-589	2	0	2	1		0	0						0		1	6	0	1	3	0		0	1	1	0	0	1	26.4463	2	0	0	0	0	0	0	0	0	0		0	0	0	0	0	0	0	0	0	0
0-589	2	0	2	2		0	0						0		1	2	0	1	2	0		0	0	1	0	0	1	26.4463	2	0	0	0	0	0	0	0	0	0		0	0	0	0	0	0	0	0	0	0
0-591	2	0	2	1		0	0						0		1	1	0	1	2	0		0	0	1	0	0	0	21.875	1	0	0	0	0	0	0	0	0	0		0	0	0	0	0	0	0	0	0	0
0-591	2	0	2	2		0	0						0		1	1	0	1	2	0		0	0	1	0	0	0	21.875	1	0	0	0	0	0	0	0	0	0		0	0	0	0	0	0	0	0	0	0
0-593	2	0	2	1	1	0	0	0.03	0.27				0		1	2	0	1	2	0		0	1	0	0	0	1	26.2222	2	0	0	0	0	0	0	0	1	1		0	0	0	0	0	0	0	0	0	0
0-593	2	0	2	2		0	0						0		1	2	0	1	2	0		0	0	0	0	0	1	27.0258	2	0	0	0	0	0	0	1	1	1	2	1	0	0	1	0	1	0	0	1	1
0-595	2	0	2	1	0	0	0	0.11	0.03				1	9	4	5	0	1	2	0		0	1	1	0	0	0	19.4363	1	0	0	0	0	0	0	0	0	0		0	0	0	0	0	0	0	0	0	0
0-595	2	0	2	2		0	0						1	9	4	5	0	1	2	0		0	1	1	0	0	0	19.4363	1	0	0	0	0	0	0	0	0	0		0	0	0	0	0	0	0	0	0	0
0-597	2	0	2	1	0	0	0	0.02	0.09				1	3	2	2	1	1	3	0		0	0	0	0	0	0	27.6398	2	1	1	1	0	1	0	0	0	0		0	0	0	0	0	0	0	0	0	0
0-597	2	0	2	2		0	0						1	3	2	4	1	1	3	0		0	0	0	0	0	0	26.8386	2	1	1	1	0	1	0	0	0	0		0	0	0	0	0	0	0	0	0	0
0-599	2	0	2	1	0	0	0	0.05	0.23				1	5	3	1	0	1	2	1	1	0	0	1	0	0	1	23.7253	1	0	0	0	0	0	0	0	0	0		0	0	0	0	0	0	0	0	0	0
0-599	2	0	2	2		0	0						1	5	3	1	0	1	2	0		0	0	1	0	0	1	24.974	1	0	0	0	0	0	0	0	0	0		0	0	0	0	0	0	0	0	0	0
0-601	2	0	2	1		0	0						0		1	3	1	1	3	0		0	1	1	0	0	0	29.2101	2	0	0	0	0	0	0	1	1	1	2	1	0	0	1	1	1	1	1	0	0
0-601	2	0	2	2		0	0						0		1	3	0	1	3	0		0	1	1	0	0	0	29.2101	2	0	0	0	0	0	0	1	1	1	2	1	0	0	1	1	1	1	1	0	0
0-603	2	0	1	1		0	0						0		1	6	0	1	2	0		1	0	0	0	0	0	30.1288	3	0	0	0	0	0	0	0	0	0		0	0	0	0	0	0	0	0	0	0
0-604	2	0	2	1	0	0	0	0.05	0.08				1	9	4	5	0	1	3	0		1	0	1	0	0	0	31.2295	3	0	0	0	0	0	0	0	0	0		0	0	0	0	0	0	0	0	0	0
0-604	2	0	2	2		0	0						1	9	4	5	0	0	1	0		1	0	1	0	0	0	30.8185	3	0	0	0	0	0	0	0	0	0		0	0	0	0	0	0	0	0	0	0
0-606	2	0	2	1	0	0	0	0.06	0.13				0		1	6	0	1	2	0		0	0	1	0	0	1	23.74	1	1	1	0	0	1	0	0	0	0		0	0	0	0	0	0	0	0	0	0
0-606	2	0	2	2		0	0						0		1	6	0	1	2	0		0	0	1	0	0	1	23.74	1	1	1	0	0	1	0	0	0	0		0	0	0	0	0	0	0	0	0	0
0-608	2	0	1	1	0	1	1	2.24	0.18				1	5	3	1	0	1	3	0		0	0	1	0	0	1	24.5578	1	1	0	0	0	0	0	0	1	1		0	0	0	0	0	0	0	0	0	0
0-609	2	0	1	1		1	1	9.28	0.55				1	6	4	3	1	1	3	1	1	0	1	1	0	0	1	27.2392	2	0	0	0	0	0	0	0	1	1		0	0	0	0	0	0	0	0	0	0
0-610	2	0	2	1	0	0	0	0.02	0.03				1	5	3	6	0	1	2	0		0	0	1	0	0	0	28.959	2	1	1	1	0	0	0	0	0	0		0	0	0	0	0	0	0	0	0	0
0-610	2	0	2	2		0	0						1	5	3	6	0	1	2	0		0	0	1	0	0	0	28.959	2	1	1	1	0	0	0	0	0	0		0	0	0	0	0	0	0	0	0	0
0-612	2	0	2	1		0	0	0.04					1	5	3	3	1	1	2	0		0	0	1	0	0	0	32.8707	3	1	1	0	0	0	0	0	0	0		0	0	0	0	0	0	0	0	0	0
0-612	2	0	2	2		1	1	5.98	2.31				1	5	3	3	1	1	2	1	1	0	1	1	0	0	0	32.8707	3	1	1	0	0	0	0	1	1	1	2	1	0	0	0	0	1	1	0	0	1
0-614	2	0	2	1	0	0	0	0.04	0.14				0		1	6	0	1	2	0			0	0	0	0	0	23.1399	1	1	1	0	0	0	0	0	0	0		0	0	0	0	0	0	0	0	0	0
0-614	2	0	2	2		0	0						0		1	6	0	1	1	0		1	0	0	0	0	0	23.1399	1	1	1	0	0	0	0	0	0	0		0	0	0	0	0	0	0	0	0	0
0-616	2	0	1	1		1	1	3.14	0.28				1	5	3	4	1	1	3	1	1	0	1	1	1	0	0	32.4622	3	0	0	0	0	0	0	1	1	1	2	1	0	0	0	1	1	0	0	1	0
0-617	2	0	2	1		0	0						1	5	3	5	1	1	3	1	1	0	1	0	0	0	1	24.4646	1	0	0	0	0	0	0	0	0	0		0	0	0	0	0	0	0	0	0	0
0-617	2	0	2	2		0	0						1	5	3	5	1	1	3	1	1	0	1	0	0	0	1	23.9188	1	0	0	0	0	0	0	0	0	0		0	0	0	0	0	0	0	0	0	0
0-619	2	0	2	1		0	0						1	9	4	5	0	1	3	0		0	1	0	0	0	0	20.0046	1	0	0	0	0	0	0	0	0	0		0	0	0	0	0	0	0	0	0	0
0-619	2	0	2	2		0	0						1	9	4	5	0	1	3	0		0	1	0	0	0	0	19.8141	1	0	0	0	0	0	0	0	0	0		0	0	0	0	0	0	0	0	0	0
0-621	2	0	2	1	0	0	0	0.04	0.21				1	6	4	3	0	1	3	0		0	1	1	0	0	1	26.8544	2	0	0	0	0	0	0	0	0	0		0	0	0	0	0	0	0	0	0	0
0-621	2	0	2	2		0	0						1	6	4	3	0	1	3	0		0	1	1	0	0	1	26.4915	2	0	0	0	0	0	0	0	0	0		0	0	0	0	0	0	0	0	0	0
0-623	2	0	2	1		0	0						0		1	1	0	1	2	0		0	0	1	0	0	1	27.5997	2	0	0	0	0	0	0	0	0	0		0	0	0	0	0	0	0	0	0	0
0-623	2	0	2	2		0	0						0		1	1	0	1	2	0		0	0	1	0	0	1	27.8401	2	0	0	0	0	0	0	0	0	0		0	0	0	0	0	0	0	0	0	0
0-625	2	0	2	1		0	0						0		1	5	0	1	2	1	1	0	0	1	0	0	0	23.7332	1	0	0	0	0	0	0	1	1	1	2	1	0	0	1	1	1	1	0	1	1
0-625	2	0	2	2		0	0						0		1	5	0	1	2	1	1	0	0	1	0	0	0	23.7332	1	0	0	0	0	0	0	1	1	1	2	1	0	0	1	1	1	1	0	1	1
0-627	2	0	2	1		0	0						1	9	4	4	0	1	3	0		0	1	1	0	0	1	23.7253	1	0	0	0	0	0	0	0	0	0		0	0	0	0	0	0	0	0	0	0
0-627	2	0	2	2		0	0						1	9	4	4	0	1	3	0		0	1	1	0	0	1	23.7253	1	0	0	0	0	0	0	0	0	0		0	0	0	0	0	0	0	0	0	0
0-629	2	0	2	1	0	0	0	0.11	0.21				1	3	2	5	1	1	3	0		0	0	0	1	0	1	25.9695	2	1	1	0	0	1	0	0	0	0		0	0	0	0	0	0	0	0	0	0
0-629	2	0	2	2		0	0	0.07	0.2				1	3	2	5	1	1	3	0		0	0	0	1	0	1	25.5367	2	1	1	0	0	1	0	0	0	0		0	0	0	0	0	0	0	0	0	0
0-631	2	0	1	1		0	0						1	5	3	4	1	1	3	0		0	0	1	0	0	0	24.1415	1	0	0	0	0	0	0	0	0	0		0	0	0	0	0	0	0	0	0	0
0-632	2	0	2	1		0	0						1	4	3	1	0	1	2	1	1	0	0	0	0	0	0	28.6501	2	0	0	0	0	0	0	1	1	1	2	1	0	0	1	0	1	1	1	1	1
0-632	2	0	2	2		1	1	5.74	0.24				1	4	3	1	0	1	2	0		0	0	0	0	0	0	29.3848	2	0	0	0	0	0	0	1	1	1	2	1	0	0	1	0	1	1	1	1	1
0-634	2	0	2	1	0	0	0	0.04	0.04				1	9	4	1	0	1	2	0		0	0	0	0	0	0	29.6875	2	0	0	0	0	0	0	0	0	0		0	0	0	0	0	0	0	0	0	0
0-634	2	0	2	2		0	0						1	9	4	1	0	1	3	1	1	0	0	0	0	0	0	29.2969	2	0	0	0	0	0	0	0	0	0		0	0	0	0	0	0	0	0	0	0
0-636	2	0	2	2		0	0						1	5	3	4	0	1	3	1	1	0	1	1	0	0	1	26.5625	2	0	0	0	0	0	0	0	0	0		0	0	0	0	0	0	0	0	0	0
0-636	2	0	2	1		1	0	0.03	0.35	0	0	0	1	5	3	4	0	1	3	1	1	0	1	1	0	0	1	25.3906	2	0	0	0	0	0	0	0	0	1		0	0	0	0	0	0	0	0	0	0
0-638	2	0	2	1		0	0						0		1	6	0	1	1	0		1	0	0	0	0	0	27.7344	2	1	1	0	0	0	0	0	0	0		0	0	0	0	0	0	0	0	0	0
0-638	2	0	2	2		0	0						0		1	6														1	1	0	0	0	0	0	0	0
0-640	2	0	2	1		0	0						1	5	3	4	0	1	3	0		0	1	1	0	0	0	25.9107	2	0	0	0	0	0	0	0	0	0		0	0	0	0	0	0	0	0	0	0
0-640	2	0	2	2		0	0						1	5	3	4	0	1	2	1	1	0	1	1	0	0	0	27.0993	2	0	0	0	0	0	0	0	0	0		0	0	0	0	0	0	0	0	0	0
0-642	2	0	1	1		0	0						1	9	4	1	0	1	2	0		0	0	1	0	0	0	30.6292	3	0	0	0	0	0	0	0	0	0		0	0	0	0	0	0	0	0	0	0
0-643	2	0	2	1		0	0						1	4	3	2	0	1	2	1	2	0	0	1		0	1	31.2386	3	1	1	0	0	0	0	1	1	1	2	1	0	0	0	0	1	1	0	0	1
0-643	2	0	2	2		1	1	8.42	1.11				1	4	3	2	0	1	2	0		0	0	1	0	0	1	31.245	3	1	1	0	0	0	0	1	1	1	2	1	0	0	0	0	1	1	0	0	1
0-645	2	0	2	1		0	0						1	8	4	1	0	1	2	1	2	0	0	1	0	0	0	28.3039	2	1	0	1	1	0	0	0	0	0		0	0	0	0	0	0	0	0	0	0
0-645	2	0	2	2		0	0						1	8	4	1	0	1	3	1	2	0	0	1	0	0	0	27.8876	2	1	0	1	1	0	0	0	0	0		0	0	0	0	0	0	0	0	0	0
0-647	2	0	2	1		1	1	2.04	0.16				1	4	3	1	0	1	3	1	1	0	1	1	0	0	1	24.2188	1	0	0	0	0	0	0	1	1	1	2	1	0	0	0	1	1	1	0	1	1
0-647	2	0	2	2		1	1	1.4	0.13				1	4	3	1	0	1	3	1	1	0	1	1	0	0	1	24.2188	1	0	0	0	0	0	0	1	1	1	2	1	0	0	0	1	1	1	0	1	1
0-649	2	0	2	1		0	0						1	5	3	1	0	1	2	1	1	0	0	1	0	0	1	21.6311	1	0	0	0	0	0	0	0	0	0		0	0	0	0	0	0	0	0	0	0
0-649	2	0	2	2		0	0						1	5	3	1	0	1	2	0		0	0	0	0	0	1	21.6311	1	0	0	0	0	0	0	0	0	0		0	0	0	0	0	0	0	0	0	0
0-651	2	0	1	1		1	1	7.23	0.84				1	5	3	2	0	1	3	1	1	0	1	1	0	0		26.2989	2	0	0	0	0	0	0	1	1	1	2	1	0	0	1	1	1	1	0	0	0
0-652	2	0	2	1		0	0						1	9	4	5	1	1	2	0		0	0	0	0	0	1	23.4375	1	0	0	0	0	0	0	0	0	0		0	0	0	0	0	0	0	0	0	0
0-652	2	0	2	2		1	1	6.12	1.86				1	9	4	5	1	1	2	0		0	0	0	0	0	1	23.4375	1	0	0	0	0	0	0	0	1	1		0	0	0	0	0	0	0	0	0	0
0-654	2	0	2	1		0	0						1	8	4	1	1	1	2	0		0	0	0	0	0	0	23.634	1	0	0	0	0	0	0	0	0	0		0	0	0	0	0	0	0	0	0	0
0-654	2	0	2	2		0	0						1	8	4	1	1	1	2	0		0	0	0	0	0	0	24.8358	1	0	0	0	0	0	0	0	0	0		0	0	0	0	0	0	0	0	0	0
0-656	2	0	2	1		0	0	0.02	0.08				1	3	2	2	0	1	3	1	1	0	0	0	0	0	0	19.5312	1	0	0	0	0	0	0	0	0	0		0	0	0	0	0	0	0	0	0	0
0-656	2	0	2	2		0	0						1	3	2	2	0	1	3	1	1	0	0	0	0	0	0	19.5312	1	0	0	0	0	0	0	0	0	0		0	0	0	0	0	0	0	0	0	0
0-658	2	0	1	1	0	0	0	0.09	0.02				0		1	6	0	1	1	0		0	0	0	0	0	1	24.3948	1	0	0	0	0	0	0	0	0	0		0	0	0	0	0	0	0	0	0	0
0-659	2	0	2	1		0	0						1	5	3	4	1	1	3	0		0	1	1	0	0	0	24.3824	1	0	0	0	0	0	0	1	1	1	2	1	0	0	1	0	1	1	0	1	1
0-659	2	0	2	2		1	1	2.84	0.17				1	5	3	2	1	1	3	0		0	1	1	0	0	0	25.0995	2	0	0	0	0	0	0	1	1	1	2	1	0	0	1	0	1	1	0	1	1
0-661	2	0	2	1		1	1	8.63	2.34				1	9	4	1	0	1	3	1	1	0	1	1	0	0	1	20.7031	1	0	0	0	0	0	0	1	1	1	2	1	0	0	1	1	1	1	0	0	1
0-661	2	0	2	2		1	1	8.71	0.85				1	9	4	1	0	1	3	1	1	0	1	1	0	0	1	21.0938	1	0	0	0	0	0	0	1	1	1	2	1	0	0	1	1	1	1	0	0	1
0-663	2	0	2	1		1	0	0.01	0.01	0	1	0	0		1	6	0	1	2	0		1	0	0	0	0	0	19.8141	1	0	0	0	0	0	0	0	0	1		0	0	0	0	0	0	0	0	0	0
0-663	2	0	2	2		0	0						0		1	6	0	1	2	0		1	0	0	0	0	0	19.8141	1	0	0	0	0	0	0	0	0	0		0	0	0	0	0	0	0	0	0	0
0-665	2	0	2	1		0	0						0		1	6	0	1	2	0		1	0	0	0	0	0	24.974	1	0	0	0	0	0	0	0	0	0		0	0	0	0	0	0	0	0	0	0
0-665	2	0	2	2		0	0						0		1	6	0	1	2	0		1	0	0	0	0	0	24.974	1	0	0	0	0	0	0	0	0	0		0	0	0	0	0	0	0	0	0	0
0-667	2	0	1	1		0	0						1	8	4	1	0	1	2	0		0	1	1	1	0	0	19.5682	1	1	1	0	0	0	0	0	0	0		0	0	0	0	0	0	0	0	0	0
0-668	2	0	2	1		0	0						1	5	3	4	0	1	2	0		0	1	1	0	0	1	20.3223	1	0	0	0	0	0	0	0	0	0		0	0	0	0	0	0	0	0	0	0
0-668	2	0	2	2		0	0						1	5	3	4	0	1	2	0		0	1	1	0	0	1	20.6852	1	0	0	0	0	0	0	0	0	0		0	0	0	0	0	0	0	0	0	0
0-670	2	0	2	1	0	0	0	0.03	0.05				1	5	3	1	0	1	2	1	1	0	0	1	0	0	1	24.1633	1	0	0	0	0	0	0	0	0	0		0	0	0	0	0	0	0	0	0	0
0-670	2	0	2	2		0	0						1	5	3	1	0	1	2	1	1	0	0	1	0	0	1	24.1633	1	0	0	0	0	0	0	0	0	0		0	0	0	0	0	0	0	0	0	0
0-672	2	0	2	1		0	0						1	5	3	2	1	1	3	1	1	0	1	1	0	0	1	29.2969	2	0	0	0	0	0	0	0	0	0		0	0	0	0	0	0	0	0	0	0
0-672	2	0	2	2		0	0						1	5	3	2	1	1	3	1	1	0	0	1	0	0	1	29.6875	2	0	0	0	0	0	0	0	0	0		0	0	0	0	0	0	0	0	0	0
0-674	2	0	1	1	0	0	0	0.09	0.06				1	5	3	5		0		0		1	0	1	0	0	0	25.3906	2	1	0	0	1	1	0	0	0	0		0	0	0	0	0	0	0	0	0	0
0-675	2	0	2	1		1	1	8.45	2.83				1	5	3	2	1	1	2	1	1	0	1	1	0	0	0	25.7117	2	1	1	0	0	0	1	1	1	1	2	1	1	0	1	0	1	1	1	1	1
0-675	2	0	2	2		0	0						1	5	3	2	1	1	2	1	1	0	1	1	0	0	0	25.7117	2	1	1	0	0	0	1	1	1	1	2	1	1	0	1	0	1	1	1	1	1
0-677	2	0	1	1		0	0						1	4	3	2	0	1	3	1	1	0	1	1	0	0	1	24.8358	1	0	0	0	0	0	0	0	0	0		0	0	0	0	0	0	0	0	0	0
0-678	2	0	2	1	0	1	1	0.84	1.01				0		1	3	0		3	1	1	0	0	1	0	0	0	24.8889	1	0	0	0	0	0	0	0	1	1		0	0	0	0	0	0	0	0	0	0
0-678	2	0	2	2		0	0	0.01	0.04				0		1	3	0	1	3	1	1	0	1	1	0	0	0	24.8889	1	0	0	0	0	0	0	1	1	1	1	0	1	0	0	0	0	0	0	0	0
0-680	2	0	2	1		0	0						0		1	6	0	0	1	0		1	0	0	0	0	0	35.5999	3	1	0	1	0	0	0	0	0	0		0	0	0	0	0	0	0	0	0	0
0-680	2	0	2	2		0	0						0		1	6	0	0	1	0		1	0	0	0	0	0	35.5999	3	1	0	1	0	0	0	0	0	0		0	0	0	0	0	0	0	0	0	0
0-682	2	0	2	1		1	1	4.19	0.31				0		1	6	0	1	2	0		1	0	0	0	0	1	19.5312	1	0	0	0	0	0	0	0	1	1		0	0	0	0	0	0	0	0	0	0
0-682	2	0	2	2		1	1	3.41	0.21				0		1	6	0	1	2	0		1	0	0	0	0	1	19.5312	1	0	0	0	0	0	0	1	1	1	1	0	1	0	0	0	0	0	0	0	0
0-684	2	0	2	2		1	1	0.02	0.22	0	0	1	0		1	6	0	0	1	0		1	0	0	0	0	0	21.8724	1	0	0	0	0	0	0	1	1	1	1	0	1	0	0	0	0	0	0	0	0
0-684	2	0	2	1	0	1	1	0.04	0.3				0		1	6	1	1		0		1	0		0	0	0	22.231	1	0	0	0	0	0	0	0	1	1		0	0	0	0	0	0	0	0	0	0
0-686	2	0	2	1	0	0	0	0.03	0.09				1	5	3	4	0	1	3	0		0	1	1	0	0	0	25.9695	2	0	0	0	0	0	0	0	0	0		0	0	0	0	0	0	0	0	0	0
0-686	2	0	2	2		0	0						1	5	3	4	0	1	3	1	1	0	1	1	0	0	0	25.9695	2	0	0	0	0	0	0	0	0	0		0	0	0	0	0	0	0	0	0	0
0-688	2	0	2	1		0	0						0		1	6	0	1	2	0		1	0	0	0	0	0	24.6097	1	1	0	1	0	0	0	0	0	0		0	0	0	0	0	0	0	0	0	0
0-688	2	0	2	2		0	0						0		1	6	0	1	2	0		0	0	1	0	0	0	24.6097	1	1	0	1	0	0	0	0	0	0		0	0	0	0	0	0	0	0	0	0
0-690	1	0	2	1		0	0						1	6	4	3	0	1	3	1	1	0	1	1	0	0	1	26.6667	2	0	0	0	0	0	0	0	0	0		0	0	0	0	0	0	0	0	0	0
0-690	1	0	2	2		0	0						1	6	4	3	0	1	3	1	1	0	1	1	0	0	1	26.6667	2	0	0	0	0	0	0	0	0	0		0	0	0	0	0	0	0	0	0	0
0-692	1	0	1	1		0	0	0.04	0.16				1	3	2	2	1	1	3	0		0	1	0	0	0	0	21.58	1	0	0	0	0	0	0	0	0	0		0	0	0	0	0	0	0	0	0	0
0-693	1	0	2	1	0	0	0	0.01	0.07				1	5	3	5	1	1	3	1	1	0	1	1	0	1	0	26.9127	2	0	0	0	0	0	0	0	0	0		0	0	0	0	0	0	0	0	0	0
0-693	1	0	2	2		0	0						1	5	3	5	1	1	3	1	1	0	1	1	0	1	0	26.9127	2	0	0	0	0	0	0	0	0	0		0	0	0	0	0	0	0	0	0	0
0-695	1	0	2	1		1	1	9.16	0.27				1	5	3	4	1	1	2	0		0	1	1	0	0	1	30.478	3	0	0	0	0	0	0	0	1	1		0	0	0	0	0	0	0	0	0	0
0-695	1	0	2	2		1	1	6.59	0.17				1	5	3	4	1	1	2	0		0	1	1	0	0	1	31.2213	3	0	0	0	0	0	0	1	1	1	2	0	1	0	0	0	1	1	0	1	0
0-697	2	0	2	2		1	1	1.04	0.07	0	1	0	1	5	3	2	1	1	2	0		0	1	0	0	0		24.0346	1	1	0	0	0	0	0	1	1	1	2	1	0	0	0	0	0	1	0	0	0
0-697	2	0	2	1		0	0	1.61					1	5	3	2	1	1	2	0		0	1	0	0	0		24.0346	1	1	0	0	0	0	0	1	1	1	2	1	0	0	0	0	0	1	0	0	0
0-699	2	0	2	1	0	0	0	0.05	0.03				0		1	6	0	1	2	0		1	1	1	0	0	0	27.2173	2	1	0	1	0	0	0	0	0	0		0	0	0	0	0	0	0	0	0	0
0-699	2	0	2	2		0	0						0		1	6	0	1	2	0		1	1	1	0	0	0	27.2173	2	1	0	1	0	0	0	0	0	0		0	0	0	0	0	0	0	0	0	0
0-701	2	0	2	1		0	0						1	5	3	2																				0	0	0
0-701	2	0	2	2		0	0						1	5	3	2																				0	0	0
0-703	2	0	1	1		1	1	0.19	0.32	0	1	1	0		1	6	0	1	2	1	2	0	0	1	0	1	1	29.7778	2	0	0	0	0	0	0	1	1	1	2	1	0	0	0	0	0	0	0	1	0
0-704	2	0	1	1		0	0						1	9	4	2	1	1	3	1	1	0	1	1	1	1	1	23.3355	1	0	0	0	0	0	0	0	0	0		0	0	0	0	0	0	0	0	0	0
0-705	1	0	2	1	0	0	0	0.02	0.07				1	4	3	5	1	1	3	0		0	1	1	0	0	1	22.8624	1	0	0	0	0	0	0	0	0	0		0	0	0	0	0	0	0	0	0	0
0-705	1	0	2	2		1	1	4.82	7.12				1	4	3	5	1	1	3	0		0	0	1	0	0	1	22.1003	1	0	0	0	0	0	0	1	1	1	2	1	0	0	1	1	1	1	0	1	1
0-707	2	0	2	1	0	0	0	0.08	0.03				1	5	3	3	1	1	3	1	1	0	1	1	0	0	1	28.7201	2	0	0	0	0	0	0	0	0	0		0	0	0	0	0	0	0	0	0	0
0-707	2	0	2	2		0	0						1	5	3	3	1	1	3	1	1	0	1	1	0	0	1	27.0552	2	0	0	0	0	0	0	0	0	0		0	0	0	0	0	0	0	0	0	0
0-709	2	0	1	1		0	0						1	5	3	3	0	1	3	1	1	0	0	1	0	0	0	25.5937	2	1	0	1	0	0	0	0	0	0		0	0	0	0	0	0	0	0	0	0
0-710	2	0	1	1		1	1	4.69	0.46				1	3	2	4	0	1	3	0		0	1	0	1	0	0	21.875	1	0	0	0	0	0	0	0	1	1		0	0	0	0	0	0	0	0	0	0
0-711	2	0	2	1	0	1	1	3.81	1.24				1	4	3	3	0	1	3	0		0	1	0	0	0	1	22.8928	1	0	0	0	0	0	0	0	1	1		0	0	0	0	0	0	0	0	0	0
0-711	2	0	2	2		1	1	1.96	1.3				1	4	3	3	0	1	3	0		0	1	1	0	0	1	22.8928	1	0	0	0	0	0	0	1	1	1	1	0	1	0	0	0	0	0	0	0	0
0-713	2	0	1	1		1	1	3.85	0.31				1	5	3	2	0	1	3	0		0	1	1	0	0	0	23.4375	1	0	0	0	0	0	0	1	1	1	2	1	0	0	1	0	0	1	1	0	0
0-714	2	0	1	1		1	1	1.12	1.77				1	5	3	1	0	1	2	1	2	0	0	1	0	0	1	27.1809	2	1	1	0	0	0	0	0	1	1		0	0	0	0	0	0	0	0	0	0
0-715	2	0	2	1		0	0						1	5	3	2	1	1	2	1	1	0	1	1	0	0	1	25.7117	2	1	1	0	0	0	0	1	1	1	2	1	1	0	0	1	1	1	0	0	0
0-715	2	0	2	2		0	0						1	5	3	2	1	1	3	1	1	0	1	1	0	0	1	25.7117	2	1	1	0	0	0	0	1	1	1	2	1	1	0	0	1	1	1	0	0	0
0-717	2	0	2	1		0	0						0		1	6	0	1	2	1	1	0	0	0	0	0	1	27.5482	2	0	0	0	0	0	0	0	0	0		0	0	0	0	0	0	0	0	0	0
0-717	2	0	2	2		0	0						0		1	6	0	1	2	1	1	0	0	0	0	0	1	27.5482	2	0	0	0	0	0	0	0	0	0		0	0	0	0	0	0	0	0	0	0
0-719	2	0	2	1		0	0	0.91	0.18				0		1	6	0	1	2	0		0	0	1	0	0	0	22.6562	1	0	0	0	0	0	0	0	0	0		0	0	0	0	0	0	0	0	0	0
0-719	2	0	2	2		0	0						0		1	6	0	1	2	0		0	0	1	0	0	0	21.4844	1	0	0	0	0	0	0	0	0	0		0	0	0	0	0	0	0	0	0	0
0-721	2	0	2	1		0	0						0		1	6	0	1	2	0		1	1	0	0	0	0	24.4352	1	1	0	1	0	0	0	0	0	0		0	0	0	0	0	0	0	0	0	0
0-721	2	0	2	2		1	1	2.41	0.15				0		1	6	0	1	2	0		1	0	0	0	0	0	23.3377	1	1	0	1	0	0	0	0	1	1		0	0	0	0	0	0	0	0	0	0
0-723	2	0	2	1		0	0	0.04	0.08				1	5	3	3	0	1	2	1	1	0	1	0	0	0	0	23.7253	1	1	0	1	0	0	0	0	0	0		0	0	0	0	0	0	0	0	0	0
0-723	2	0	2	2		0	0						1	5	3	3	0	1	2	1	1	0	1	0	0	0	0	24.5578	1	1	0	1	0	0	0	0	0	0		0	0	0	0	0	0	0	0	0	0
0-725	2	0	2	1		0	0						1	5	3	1	0	1	3	0		0	1	1	0	0	1	25.5296	2	0	0	0	0	0	0	0	0	0		0	0	0	0	0	0	0	0	0	0
0-725	2	0	2	2		0	0						1	5	3	1	0	1	3	0		0	1	0	0	0	1	26.2917	2	0	0	0	0	0	0	0	0	0		0	0	0	0	0	0	0	0	0	0
0-727	2	0	2	1	0	1	1	4.73	0.39				0		1	1	0	1	2	0		0	0	1	0	0	1	28.6726	2	0	0	0	0	0	0	0	1	1		0	0	0	0	0	0	0	0	0	0
0-727	2	0	2	2		0	0						0		1	1	0	1	2	0		0	0	1	0	0	1	28.6726	2	0	0	0	0	0	0	1	1	1	2	0	1	0	0	0	1	0	0	0	0
0-729	1	0	1	1	0	0	0	0.02	0.1				1	3	2	2	0	1	3	0		0	1	0	1	0	0	24.1633	1	0	0	0	0	0	0	0	0	0		0	0	0	0	0	0	0	0	0	0
0-730	2	0	2	1		0	0						1	5	3	3	0	1	3	1	1	0	1	0	0	0	1	26.2227	2	1	0	0	0	0	1	1	1	1	2	1	0	0	1	1	1	1	0	0	1
0-730	2	0	2	2		1	1	2.04	3.55				1	5	3	3	0	1	2	1	1	0	1	0	0	0	1	26.7094	2	1	0	0	0	0	1	1	1	1	2	1	0	0	1	1	1	1	0	0	1
0-732	2	0	2	1		0	0	0.03	0.16				1	4	3	5	0	1	3	0		0	0	0	0	0	0	21.6413	1	0	0	0	0	0	0	0	0	0		0	0	0	0	0	0	0	0	0	0
0-732	2	0	2	2		0	0						1	4	3	5	0	1	3	0		0	0	0	0	0	0	21.6413	1	0	0	0	0	0	0	0	0	0		0	0	0	0	0	0	0	0	0	0
0-734	2	0	2	1		0	0						1	9	4	6	0	1	2	0		0	1	0	0	0	1	19.1001	1	0	0	0	0	0	0	0	0	0		0	0	0	0	0	0	0	0	0	0
0-734	2	0	2	2		1	0	0.83	0.28	1	0	0	1	9	4	6	0	1	2	0		1	0	0	0	0	1	19.8347	1	0	0	0	0	0	0	0	0	1		0	0	0	0	0	0	0	0	0	0
0-736	2	0	2	1		0	0						1	3	2	1	0	1	2	0		0	1	0	0	0	1	20.4491	1	0	0	0	0	0	0	0	0	0		0	0	0	0	0	0	0	0	0	0
0-736	2	0	2	2		0	0						1	3	2	1	0	1	2	0		0	0	0	0	0	1	20.202	1	0	0	0	0	0	0	0	0	0		0	0	0	0	0	0	0	0	0	0
0-738	2	0	1	1		0	0						1	9	4	1	0	1	2	0		0	1	1	0	1	1	26.8386	2	0	0	0	0	0	0	0	0	0		0	0	0	0	0	0	0	0	0	0
0-739	2	0	1	1		0	0						1	3	2	1	0	1	3	1	2	0	0	0	1	0	1	24.0346	1	1	0	1	0	0	0	0	0	0		0	0	0	0	0	0	0	0	0	0
0-740	2	0	2	1		1	1	6.03	6.3				1	4	3	2	0	1	2	1	1	1	1	1	0	0	1	23.7253	1	0	0	0	0	0	0	1	1	1	2	1	1	0	0	0	1	1	0	0	1
0-740	2	0	2	2		1	1	4.1	3.78				1	4	3	2	0	1	3	1	2	0	1	1	0	0	1	24.1415	1	0	0	0	0	0	0	1	1	1	2	1	1	0	0	0	1	1	0	0	1
0-742	2	0	2	1		0	0						0		1	5	0	0	2	0		0	0	1	0	0	0	21.3578	1	0	0	0	0	0	0	0	0	0		0	0	0	0	0	0	0	0	0	0
0-742	2	0	2	2		1	1	2.83	0.65				0		1	5	0	1	2	1	2	0	1	1	0	0	0	21.7079	1	0	0	0	0	0	0	1	1	1	2	1	0	0	1	0	1	0	0	0	1
0-744	1	0	2	1		0	0	0.05	0.1				1	9	4	4	1	1	3	1	1	0	1	1	0	0	1	24.7676	1	0	0	0	0	0	0	0	0	0		0	0	0	0	0	0	0	0	0	0
0-744	1	0	2	2		0	0	0.04	0.08				1	9	4	4	1	1	3	1	1	0	1	1	0	1	1	24.7676	1	0	0	0	0	0	0	0	0	0		0	0	0	0	0	0	0	0	0	0
0-746	2	0	2	1		0	0						0		1	6	0	1	3	0		0	0	1		0		22.5827	1	1	0	0	0	0	0	1	1	1	2	1	0	0	0	0	1	1	0	0	0
0-746	2	0	2	2		1	1	0.15	0.6	0	0	1	0		1	6	0	1	3	0		0	0	1		0		22.5827	1	1	0	0	0	0	0	1	1	1	2	1	0	0	0	0	1	1	0	0	0
0-748	2	0	1	1		0	0						1	5	3	3																				0	0	0
0-749	2	0	1	1		1	1	1.38	0.21				1	5	3	2	0	1	3	1	2	0	0	1	0	1	0	22.9344	1	0	0	0	0	0	0	1	1	1	2	1	0	0	1	0	1	1	0	0	0
0-750	2	0	2	1		1	1	6.06	0.81				1	5	3	4	0	1	3	1	1	0	1	1	0	0	1	23.4375	1	0	0	0	0	0	0	1	1	1	2	1	0	0	1	0	0	1	1	1	1
0-750	2	0	2	2		1	1	5.85	0.63				1	5	3	4	0	1	3	1	1	0	1	1	0	0	1	23.4375	1	0	0	0	0	0	0	1	1	1	2	1	0	0	1	0	0	1	1	1	1
0-752	2	0	2	1	0	0	0	0.03	0.1				1	9	4	4	0	1	3	0		0	1	1	0	0	1	23.8087	1	0	0	0	0	0	0	0	0	0		0	0	0	0	0	0	0	0	0	0
0-752	2	0	2	2		1	1	7.59	8.73				1	9	4	4	0	1	3	0		0	1	1	0	0	1	24.1588	1	0	0	0	0	0	0	1	1	1	2	1	0	0	1	1	1	1	1	1	1
0-754	2	0	2	1		1	1	5.74	0.63				1	6	4	2	0	1	3	1	3	0	1	0	0	0	0	22.68	1	1	1	0	0	0	0	1	1	1	2	1	0	0	1	0	1	1	1	1	1
0-754	2	0	2	2		1	1	5.5	0.63				1	6	4	2	0	1	3	1	1	0	1	0	0	0	0	22.9591	1	1	1	0	0	0	0	1	1	1	2	1	0	0	1	0	1	1	1	1	1
0-756	2	0	2	2		0	0						1	4	3	3	0	1	2	1	2	0	1	1	0	0	0	27.1111	2	0	0	0	0	0	0	0	0	0		0	0	0	0	0	0	0	0	0	0
0-756	2	0	2	1		1	0	0.03	0.11				1	4	3	3	0	1	3	1	2	0	1	1	0	0	0	27.5556	2	0	0	0	0	0	0	0	0	1		0	0	0	0	0	0	0	0	0	0
0-758	2	0	1	1	0	0	0	0.02	0.17				0		1	6	1	1	1	0		1	0	1	0	0	0	25.2994	2	0	0	0	0	0	0	0	0	0		0	0	0	0	0	0	0	0	0	0
0-759	2	0	2	1		0	0						1	5	3	2	0	1	2	0		0	0	0	0	0	0	25.8022	2	0	0	0	0	0	0	0	0	0		0	0	0	0	0	0	0	0	0	0
0-759	2	0	2	2		0	0						1	5	3	2	0	1	2	1	1	0	0	0	0	0	0	25.8022	2	0	0	0	0	0	0	0	0	0		0	0	0	0	0	0	0	0	0	0
0-761	2	0	2	1		0	0						1	9	4	1	0	1	2	0		0	0	1	0	0	1	28.3039	2	0	0	0	0	0	0	0	0	0		0	0	0	0	0	0	0	0	0	0
0-761	2	0	2	2		0	0						1	9	4	1	0	1	2	1	1	0	0	1	0	0	1	29.0487	2	0	0	0	0	0	0	0	0	0		0	0	0	0	0	0	0	0	0	0
0-763	2	0	2	1		0	0						1	5	3	2	0	1	3	0		0	0	0	0	0	1	26.5625	2	1	1	0	0	0	0	0	0	0		0	0	0	0	0	0	0	0	0	0
0-763	2	0	2	2		0	0						1	5	3	1	0	1	3	1	1	0	0	0	0	0	1	26.1719	2	1	1	0	0	0	0	0	0	0		0	0	0	0	0	0	0	0	0	0
0-765	2	0	2	1		0	0						0		1	6	0	1	2	0		0	0	1	0	0	1	28	2	1	0	1	0	0	0	0	0	0		0	0	0	0	0	0	0	0	0	0
0-765	2	0	2	2		0	0						0		1	5	0	1	2	1	2	0	0	1	0	0	1	28.8889	2	1	0	1	0	0	0	0	0	0		0	0	0	0	0	0	0	0	0	0
0-767	2	0	2	1	0	0	0	0.04	0.05				1	8	4	1	1	1	2	0		0	1	1	0	0	0	19.1001	1	0	0	0	0	0	0	0	0	0		0	0	0	0	0	0	0	0	0	0
0-767	2	0	2	2		0	0						1	8	4	1	0	1	2	0		0	0	1	0	0	0	19.3337	1	0	0	0	0	0	0	0	0	0		0	0	0	0	0	0	0	0	0	0
0-769	2	0	1	1		0	0						1	9	4	1	1	1	3	1	1	0	1	1	0	0	1	32.4661	3	0	0	0	0	0	0	1	1	1	2	1	0	0	1	0	1	1	0	1	1
0-770	1	0	2	1		0	0						1	5	3	1	0	1	3	1	1	0	0	1	0	0	0	24.7676	1	0	0	0	0	0	0	0	0	0		0	0	0	0	0	0	0	0	0	0
0-770	1	0	2	2		0	0						1	5	3	1	0	1	3	0		0	0	1	0	0	0	24.7676	1	0	0	0	0	0	0	0	0	0		0	0	0	0	0	0	0	0	0	0
0-772	1	0	2	1	0	0	0	0.02	0.29				1	5	3	3	0	1	3	0		0	1	1	0	0	1	23.4221	1	0	0	0	0	0	0	0	0	0		0	0	0	0	0	0	0	0	0	0
0-772	1	0	2	2		0	0						1	5	3	3	0	1	3	0		0	1	1	0	0	1	23.4221	1	0	0	0	0	0	0	0	0	0		0	0	0	0	0	0	0	0	0	0
0-774	1	0	1	1		1	1	1.54	0.08				1	5	3	2	0	1	3	0		0	1	1	0	0	1	21.7778	1	0	0	0	0	0	0	1	1	1	1	0	1	0	0	0	0	0	0	0	0
0-775	2	0	1	1		1	1	5.42	0.22				1	4	3	2	0	1	3	0		0	1	0	0	0	1	28.4444	2	0	0	0	0	0	0	0	1	1		0	0	0	0	0	0	0	0	0	0
0-776	2	0	2	1		0	0	0.88	0				1	5	3	2	1	1	3	1	2	0	0	1	0	0	1	23.3091	1	0	0	0	0	0	0	1	1	1	2	1	1	0	1	1	1	1	0	1	0
0-776	2	0	2	2		0	0						1	5	3	2	1	1	3	1	1	0	0	1	0	0	1	23.3091	1	0	0	0	0	0	0	1	1	1	2	1	1	0	1	1	1	1	0	1	0
0-778	1	0	1	1		0	0						0		1	3	1	1	3	1	1	0	1	0	0	0	1	24.8358	1	0	0	0	0	0	0	1	1	1	1	1	0	0	0	0	0	0	0	0	0
0-779	1	0	2	1		0	0						0		1	6	0	1	2	0		1	0	1	0	0	1	28.3447	2	0	0	0	0	0	0	0	0	0		0	0	0	0	0	0	0	0	0	0
0-779	1	0	2	2		0	0						0		1	6	0	1	2	0		1	0	1	0	0	1	28.3447	2	0	0	0	0	0	0	0	0	0		0	0	0	0	0	0	0	0	0	0
0-781	2	0	2	1		0	0						1	5	3	4	1	1	3	1	1	0	1	0	0	0	0	22.2222	1	0	0	0	0	0	0	1	1	1	2	0	1	1	1	0	0	1	0	0	1
0-781	2	0	2	2		1	1	2.51	0.3				1	5	3	4	1	1	3	1	1	1	1	1	0	0	0	22.0741	1	0	0	0	0	0	0	1	1	1	2	0	1	1	1	0	0	1	0	0	1
0-783	2	0	2	1		0	0						1	4	3	2	0	1	3	1	1	0	1	1	0	0	0	24.2188	1	0	0	0	0	0	0	1	1	1	2	1	1	0	1	0	0	1	1	0	0
0-783	2	0	2	2		1	1	0.14	0.49	0	0	1	1	4	3	2	0	1	3	1	2	0	1	1	0	0	0	24.2188	1	0	0	0	0	0	0	1	1	1	2	1	1	0	1	0	0	1	1	0	0
0-785	2	0	2	1		0	0						1	5	3	2	1	1	3	1	1	0	1	1	0	0	0	23.5434	1	0	0	0	0	0	0	0	0	0		0	0	0	0	0	0	0	0	0	0
0-785	2	0	2	2		0	0						1	5	3	2	1	1	3	1	1	0	1	1	0	0	0	23.5434	1	0	0	0	0	0	0	0	0	0		0	0	0	0	0	0	0	0	0	0
0-787	2	0	2	1		0	0						1	4	3	2	1	1	2	1	1	0	1	1	0	0	1	28.1479	2	0	0	0	0	0	0	0	0	0		0	0	0	0	0	0	0	0	0	0
0-787	2	0	2	2		0	0						1	4	3	2	1	1	2	1	1	0	1	1	0	0	1	28.1479	2	0	0	0	0	0	0	0	0	0		0	0	0	0	0	0	0	0	0	0
0-789	2	0	2	1		0	0						1	4	3	5	1	1	3	0		0	0	1	0	0	1	33.3276	3	0	0	0	0	0	0	0	0	0		0	0	0	0	0	0	0	0	0	0
0-789	2	0	2	2		0	0						1	4	3	5	1	1	3	0		0	1	1	0	0	1	31.1634	3	0	0	0	0	0	0	0	0	0		0	0	0	0	0	0	0	0	0	0
0-791	1	0	1	1	0	1	1	0.03	3.03				1	4	3	3	1	1	3	0		0	1	1	1	0	0	25.4581	2	0	0	0	0	0	0	0	1	1		0	0	0	0	0	0	0	0	0	0
0-792	1	0	2	1		0	0						1	4	3	4	0	1	3	1	1	0	1	0	0	0	0	32.8125	3	0	0	0	0	0	0	0	0	0		0	0	0	0	0	0	0	0	0	0
0-792	1	0	2	2		0	0						1	4	3	4	0	1	3	1	1	0	1	0	0	0	0	33.6485	3	0	0	0	0	0	0	0	0	0		0	0	0	0	0	0	0	0	0	0
0-794	1	0	2	1		0	0						0		1	3	1	1	3	1	1	0	1	1	0	0	1	26.5625	2	0	0	0	0	0	0	0	0	0		0	0	0	0	0	0	0	0	0	0
0-794	1	0	2	2		0	0						0		1	3	1	0	3	1	1	0	0	1	0	0	1	26.9531	2	0	0	0	0	0	0	0	0	0		0	0	0	0	0	0	0	0	0	0
0-796	1	0	2	1		1	1	3.75	4.99				0		1	1	0	1	2	0		0	0	1	0	0	0	27.7008	2	0	0	0	0	0	0	1	1	1	2	1	0	0	1	0	1	0	0	0	0
0-796	1	0	2	2		1	1	2.78	2.97				0		1	1	0	1	2	1	2	0	0	1	0	0	0	27.7008	2	0	0	0	0	0	0	1	1	1	2	1	0	0	1	0	1	0	0	0	0
0-798	1	0	2	1		1	1	4.79	0.91				1	5	3	4	0	1	3	1	1	0	1	1	0	0	1	33.0904	3	0	0	0	0	0	0	1	1	1	2	1	0	0	1	1	1	1	1	1	1
0-798	1	0	2	2		1	1	4.19	0.65				1	5	3	4	0	1	2	1	1	0	1	1	0	0	1	32.3232	3	0	0	0	0	0	0	1	1	1	2	1	0	0	1	1	1	1	1	1	1
0-800	2	0	2	1		0	0						0		1	6	0	1	2	0		1	0	1	0	1	0	35.8177	3	0	0	0	0	0	0	1	1	1	2	1	0	0	1	1	1	0	0	0	0
0-800	2	0	2	2		0	0						0		1	6	0	1	2	0		0	0	1	0	1	0	35.8177	3	0	0	0	0	0	0	1	1	1	2	1	0	0	1	1	1	0	0	0	0
0-802	2	0	2	1		1	1	4.05	0.66				1	4	3	3	0	1	3	1	1	0	1	0	0	0	1	26.6667	2	0	0	0	0	0	0	1	1	1	2	1	0	0	1	1	1	1	0	1	1
0-802	2	0	2	2		1	1	2.18	0.5				1	4	3	3	0	1	3	1	1	0	1	0	0	0	1	27.5556	2	0	0	0	0	0	0	1	1	1	2	1	0	0	1	1	1	1	0	1	1
0-804	2	0	2	1		0	0						0		1	3	1	1	3	0		0	0	1	0	0	0	25.3906	2	0	0	0	0	0	0	0	0	0		0	0	0	0	0	0	0	0	0	0
0-804	2	0	2	2		0	0						0		1	3	1	1	2	0		0	0	1	0	0	0	24.6094	1	0	0	0	0	0	0	0	0	0		0	0	0	0	0	0	0	0	0	0
0-806	2	0	2	1		1	1	3.38	1.36				1	6	4	3	0	1	3	1	1	0	1	0	0	0	0	27.993	2	0	0	0	0	0	0	1	1	1	2	1	0	0	0	0	1	0	0	1	0
0-806	2	0	2	2		1	1	2.87	0.98				1	6	4	3	0	1	3	1	1	0	1	0	0	0	0	26.8977	2	0	0	0	0	0	0	1	1	1	2	1	0	0	0	0	1	0	0	1	0
0-808	2	0	2	1		1	1	0.04	0.12	0	0	0	1	5	3	4	1	1	2	0		0	1	1	0	0	0	23.2438	1	0	0	0	0	0	0	0	1	1		0	0	0	0	0	0	0	0	0	0
0-808	2	0	2	2		1	1	0.02	0.17	0	0	0	1	5	3	4	1	1	2	0		0	1	1	0	0	0	23.2438	1	0	0	0	0	0	0	1	1	1	1	0	1	0	0	0	0	0	0	0	0
0-810	1	0	2	1		0	0						1	4	3	2	1	1	2	0		0	1	1	0	0	0	20.5049	1	0	0	0	0	0	0	0	0	0		0	0	0	0	0	0	0	0	0	0
0-810	1	0	2	2		0	0						1	4	3	2	1	1	2	1	1	0	1	1	0	0	0	20.0777	1	0	0	0	0	0	0	0	0	0		0	0	0	0	0	0	0	0	0	0
0-812	1	0	2	1		1	1	3.86	0.54				0		1	6	1	1	2	1	2	0	0	1	0	0	0	23.5294	1	0	0	0	0	0	0	1	1	1	2	1	0	1	0	0	1	1	0	0	0
0-812	1	0	2	2		1	1	3.1	0.19				0		1	6	1	1	2	1	2	1	0	1	0	0	0	24.2215	1	0	0	0	0	0	0	1	1	1	2	1	0	1	0	0	1	1	0	0	0
0-814	1	0	2	1		0	0						1	8	4	1	1	1	2	1	1	0	1	1	0	0	0	22.2222	1	0	0	0	0	0	0	1	1	1	2	1	0	0	1	0	1	1	0	0	0
0-814	1	0	2	2		0	0						1	8	4	1	1	1	2	1	1	0	0	1	0	0	0	23.8054	1	0	0	0	0	0	0	1	1	1	2	1	0	0	1	0	1	1	0	0	0
0-816	1	0	2	1		0	0	0.03	0.08				1	9	4	1	0	1	2	1	2	0	0	0	0	0	0	22.8928	1	0	0	0	0	0	0	0	0	0		0	0	0	0	0	0	0	0	0	0
0-816	1	0	2	2		0	0						1	9	4	1	0	1	2	1	2	0	0	0	0	0	0	22.4766	1	0	0	0	0	0	0	0	0	0		0	0	0	0	0	0	0	0	0	0
0-818	1	0	2	1		0	0						0		1	1	0	1	2	0		0	0	1	0	0	1	22.4766	1	0	0	0	0	0	0	0	0	0		0	0	0	0	0	0	0	0	0	0
0-818	1	0	2	2		0	0						0		1	1	0	1	2	0		0	0	1	0	0	1	22.4766	1	0	0	0	0	0	0	0	0	0		0	0	0	0	0	0	0	0	0	0
0-820	1	0	2	1	0	0	0	0.06	0.12				1	9	4	1	0	1	2	0		0	0	1	0	0	0	26.986	2	1	0	0	0	0	1	0	0	0		0	0	0	0	0	0	0	0	0	0
0-820	1	0	2	2		0	0						1	9	4	1	0	1	2	0		0	0	1	0	0	0	25.4767	2	1	0	0	0	0	1	0	0	0		0	0	0	0	0	0	0	0	0	0
0-822	1	0	2	1		1	1	4.72	0.98				0		1	1	0	1	2	1	2	0	0	1	0	0	1	23.3355	1	0	0	0	0	0	0	1	1	1	2	1	0	0	0	0	1	1	0	1	0
0-822	1	0	2	2		1	1	2.96	0.87				0		1	1	0	1	2	1	2	0	0	1	0	0	1	23.3355	1	0	0	0	0	0	0	1	1	1	2	1	0	0	0	0	1	1	0	1	0
0-824	2	0	2	1		0	0	0.1	0.1				1	3	2	2	0	1	3	0		0	1	0	0	0	1	21.048	1	0	0	0	0	0	0	0	0	0		0	0	0	0	0	0	0	0	0	0
0-824	2	0	2	2		0	0						1	3	2	4	0	1	3	1	1	0	1	0	0	0	1	20.6852	1	0	0	0	0	0	0	0	0	0		0	0	0	0	0	0	0	0	0	0
0-826	2	0	2	1	0	0	0	0.06	0.31				1	3	2	1	0	1	3	0		0	0	0	0	0	1	22.1453	1	0	0	0	0	0	0	0	0	0		0	0	0	0	0	0	0	0	0	0
0-826	2	0	2	2		0	0						1	3	2	1	0	1	3	1	2	0	0	0	0	0	1	21.6333	1	0	0	0	0	0	0	0	0	0		0	0	0	0	0	0	0	0	0	0
0-828	2	0	2	1		0	0						1	3	2	5	1	1	2	1	3	0	0	0	1	0	0	23.4221	1	1	0	1	0	1	0	0	0	0		0	0	0	0	0	0	0	0	0	0
0-828	2	0	2	2		1	0	0.03	0.39	0	0	0	1	3	2	5	1	1	3	1	3	0	1	0	1	0	0	22.719	1	1	0	1	0	1	0	0	0	1		0	0	0	0	0	0	0	0	0	0
0-830	2	0	2	1		0	0						0		1	6	0	1	2	1	3	0	0	0	1	0	1	21.4844	1	1	0	1	0	0	0	0	0	0		0	0	0	0	0	0	0	0	0	0
0-830	2	0	2	2		0	0						0		1	6	0	1	2	1	1	0	1	0	0	0	1	21.4844	1	1	0	1	0	0	0	0	0	0		0	0	0	0	0	0	0	0	0	0
0-832	2	0	2	1		0	0						1	8	4	1	1	1	2	0		0	0	0	0	0	0	23.4375	1	0	0	0	0	0	0	0	0	0		0	0	0	0	0	0	0	0	0	0
0-832	2	0	2	2		1	1	6.75	9.13				1	8	4	1	1	1	2	0		0	0	0	0	0	0	23.4375	1	0	0	0	0	0	0	0	1	1		0	0	0	0	0	0	0	0	0	0
0-834	2	0	1	1		0	0						1	5	3	4	1	1	3	0		0	1	1	0	0	1	28.3987	2	0	0	0	0	0	0	0	0	0		0	0	0	0	0	0	0	0	0	0
0-835	1	0	2	1		0	0						1	4	3	2	0	1	2	0		0	0	0	0	0	1	25.9645	2	0	0	0	0	0	0	0	0	0		0	0	0	0	0	0	0	0	0	0
0-835	1	0	2	2		0	0						1	4	3	6	0	1	2	0		0	1	0	0	0	1	25.9645	2	0	0	0	0	0	0	0	0	0		0	0	0	0	0	0	0	0	0	0
0-837	1	0	2	1	0	0	0	0.01	0.1				1	3	2	1	0	1	3	0		0	0	0	0	0	0	21.6713	1	0	0	0	0	0	0	0	0	0		0	0	0	0	0	0	0	0	0	0
0-837	1	0	2	2		0	0						1	3	2	1	0	1	2	0		1	0	0	0	0	0	21.6713	1	0	0	0	0	0	0	0	0	0		0	0	0	0	0	0	0	0	0	0
0-839	1	0	2	1	0	0	0	0.02	0.31				1	8	4	1	0	1	2	0		0	0	0	0	0	0	19.3821	1	0	0	0	0	0	0	0	0	0		0	0	0	0	0	0	0	0	0	0
0-839	1	0	2	2		0	0						1	8	4	1	0	1	2	1	1	0	0	0	0	0	0	19.3821	1	0	0	0	0	0	0	0	0	0		0	0	0	0	0	0	0	0	0	0
0-841	1	0	2	1		0	0						1	3	2	1	0	1	3	1	2	0	1	0	1	1	1	24.7676	1	0	0	0	0	0	0	0	0	0		0	0	0	0	0	0	0	0	0	0
0-841	1	0	2	2		0	0						1	3	2	1	0	1	3	1	1	0	1	0	1	1	1	24.0882	1	0	0	0	0	0	0	0	0	0		0	0	0	0	0	0	0	0	0	0
0-843	1	0	2	1		1	1	1.7	1.05				1	5	3	4	0	1	3	1	1	0	1	1	0	0	0	27.5556	2	1	1	0	0	0	0	1	1	1	2	1	1	0	1	0	1	1	1	1	1
0-843	1	0	2	2		1	1	1.09	1.06				1	5	3	4	0	1	3	0		0	1	1	0	0	0	27.9267	2	1	1	0	0	0	0	1	1	1	2	1	1	0	1	0	1	1	1	1	1
0-845	1	0	2	1		0	0						1	9	4	1	0	1	3	1	1	0	0	0	0	0	1	28.3987	2	0	0	0	0	0	0	0	0	0		0	0	0	0	0	0	0	0	0	0
0-845	1	0	2	2		0	0						1	9	4	1	0	1	3	1	1	0	0	0	0	0	1	28.3987	2	0	0	0	0	0	0	0	0	0		0	0	0	0	0	0	0	0	0	0
0-847	1	0	2	1		0	0	0.03	0.36				1	5	3	2	0	1	3	1	1	0	1	1	0	0	0	21.9363	1	1	0	0	0	0	0	0	0	0		0	0	0	0	0	0	0	0	0	0
0-847	1	0	2	2		0	0						1	5	3	2	0	1	2	1	1	0	1	1	0	0	0	22.1003	1	1	0	0	0	0	0	0	0	0		0	0	0	0	0	0	0	0	0	0
0-849	2	0	2	1		0	0						1	5	3	2	1	1	3	0		0	1	1	0	0	1	19.1111	1	0	0	0	0	0	0	0	0	0		0	0	0	0	0	0	0	0	0	0
0-849	2	0	2	2		0	0						1	5	3	4	1	1	2	0		0	1	1	0	0	1	19.5556	1	0	0	0	0	0	0	0	0	0		0	0	0	0	0	0	0	0	0	0
0-851	1	0	2	1		0	0						0		1	6	0	1	2	1	3	0	1	1	0	0	0	18.75	1	0	0	0	0	0	0	0	0	0		0	0	0	0	0	0	0	0	0	0
0-851	1	0	2	2		0	0						0		1	6	0	1	2	1	3	0	1	1	0	0	0	18.75	1	0	0	0	0	0	0	0	0	0		0	0	0	0	0	0	0	0	0	0
0-853	1	0	2	1		0	0						1	9	4		0	1	2	0		0	0	0	0	0	0	30.4687	3	0	0	0	0	0	0	0	0	0		0	0	0	0	0	0	0	0	0	0
0-853	1	0	2	2		1	1	7.91	1.3				1	9	4	3	0	1	2	0		0	0	0	0	0	0	31.25	3	0	0	0	0	0	0	1	1	1	2	1	0	0	1	0	1	1	0	1	0
0-855	1	0	2	1		1	1	6.96	3.13				1	5	3	2	1	1	2	0		0	1	1	0	0	1	25.8478	2	0	0	0	0	0	0	1	1	1	1	1	0	0	0	0	0	0	0	0	0
0-855	1	0	2	2		1	1	6.44	8.62				1	5	3	2	1	1	3	0		0	1	1	0	0	1	25.8478	2	0	0	0	0	0	0	1	1	1	1	1	0	0	0	0	0	0	0	0	0
0-857	2	0	1	1		0	0						0		1	6	0	1	2	0		1	0	1	0	0	0	27.3909	2	0	0	0	0	0	0	0	0	0		0	0	0	0	0	0	0	0	0	0
0-858	1	0	2	2		0	0	0.84	0.26				1	5	3	4	1	1	3	0		0	1	1	0	0	0	25.7117	2	0	0	0	0	0	0	1	1	1	1	0	1	0	0	0	0	0	0	0	0
0-858	1	0	2	1	0	1	1	0.59	0.81	0	1	1	1	5	3	4	1	1	3	1	1	0	1	1	0	0	0	25.7117	2	0	0	0	0	0	0	0	1	1		0	0	0	0	0	0	0	0	0	0
0-860	2	0	2	1		0	0						1	4	3	6	0	1	2	0		1	0	0	0	0	1	25.9107	2	1	0	0	0	1	0	0	0	0		0	0	0	0	0	0	0	0	0	0
0-860	2	0	2	2		0	0						1	4	3	6	0	1	2	0		1	0	0	0	0	1	25.9107	2	1	0	0	0	1	0	0	0	0		0	0	0	0	0	0	0	0	0	0
0-862	2	0	2	1		0	0						1	5	3	2	0	1	2	1	1	0	0	1	0	0	0	26.1249	2	0	0	0	0	0	0	1	1	1	2	1	1	1	1	0	1	0	0	0	1
0-862	2	0	2	2		1	1	5.89	1.38				1	5	3	1	0	1	2	1	1	0	1	1	0	0	0	26.1249	2	0	0	0	0	0	0	1	1	1	2	1	1	1	1	0	1	0	0	0	1
0-864	2	0	2	1	0	0	0	0.04	0.05				1	5	3	2	0	1	3	1	1	0	1	1	0	0	0	30.3593	3	0	0	0	0	0	0	0	0	0		0	0	0	0	0	0	0	0	0	0
0-864	2	0	2	2		0	0						1	5	3	2	1	1	3	1	1	0	1	1	0	0	1	30.3593	3	0	0	0	0	0	0	0	0	0		0	0	0	0	0	0	0	0	0	0
0-866	1	0	2	1	0	0	0	0.02	0.21				0		1	6	0	1	2	0		1	0	1	0	0	1	25.9107	2	0	0	0	0	0	0	0	0	0		0	0	0	0	0	0	0	0	0	0
0-866	1	0	2	2		0	0						0		1	6	0	1	2	0		1	0	1	0	0	1	25.9107	2	0	0	0	0	0	0	0	0	0		0	0	0	0	0	0	0	0	0	0
0-868	2	0	2	1		0	0						1	5	3	4	1	1	3	1	1	0	1	1	0	0	0	25.721	2	0	0	0	0	0	0	1	1	1	2	1	0	0	1	0	1	1	0	0	0
0-868	2	0	2	2		0	0						1	5	3	4	1	1	3	1	1	0	1	1	0	0	0	26.5643	2	0	0	0	0	0	0	1	1	1	2	1	0	0	1	0	1	1	0	0	0
0-870	2	0	2	1		1	1	2.35	0.64				1	5	3	2	1	1				0	1		0					0	0	0	0	0	0	1	1	1	2	0	1	0	0	0	1	0	0	0	0
0-870	2	0	2	2		1	1	2.24	0.53				1	5	3	2	1	1				0	1		0					0	0	0	0	0	0	1	1	1	2	0	1	0	0	0	1	0	0	0	0
0-872	1	0	1	1		1	1	5.51	1.21				1	5	3	2	0	1	2	1	1	0	1	1	0	0	0	25.7117	2	0	0	0	0	0	0	1	1	1	2	1	0	0	1	0	1	1	1	1	1
0-873	2	0	2	1	0	0	0	0.33	0.17				1	9	4	4	0	1	3	0		0	1	1	0	0	0	23.4375	1	0	0	0	0	0	0	0	0	0		0	0	0	0	0	0	0	0	0	0
0-873	2	0	2	2		1	1	6.25	0.71				1	9	4	4	0	1	3	1	2	0	1	1	0	0	0	22.6562	1	0	0	0	0	0	0	0	1	1		0	0	0	0	0	0	0	0	0	0
0-875	1	0	2	1		0	0						1	9	4	4	1	1	3	1	1	0	1	1	0	0	1	25.8876	2	0	0	0	0	0	0	1	1	1	2	1	0	0	1	0	1	1	0	0	1
0-875	1	0	2	2		1	1	4.91	0.39				1	9	4	4	1	1	3	1	1	0	1	1	0	0	1	25.8876	2	0	0	0	0	0	0	1	1	1	2	1	0	0	1	0	1	1	0	0	1
0-877	1	0	2	1		1	1	3.21	0.89				1	4	3	1	0	1	2	0		0	0	0	0	0	0	25.5296	2	0	0	0	0	0	0	1	1	1	2	1	0	0	0	1	1	0	0	0	0
0-877	1	0	2	2		1	1	2.07	0.86				1	4	3	1	0	1	2	0		0	0	0	0	0	0	25.5296	2	0	0	0	0	0	0	1	1	1	2	1	0	0	0	1	1	0	0	0	0
0-879	1	0	2	1	0	0	0	0.02	0.1				1	5	3	1	0	1	2	0		0	0		0	0	1	18.7305	1	0	0	0	0	0	0	0	0	0		0	0	0	0	0	0	0	0	0	0
0-879	1	0	2	2		0	0	0.02	0.07				1	5	3	1	0	1	2	0		0	0	0	0	0	1	18.7305	1	0	0	0	0	0	0	0	0	0		0	0	0	0	0	0	0	0	0	0
0-881	1	0	1	1		0	0						0		1	3	0	1	2	1	1	0	1	1	0	0	1	28.7201	2	0	0	0	0	0	0	1	1	1	2	1	0	0	1	1	1	1	1	0	0
0-882	1	0	1	1	0	0	0	0.02	0.11				0		1	1	0	1	2	0		0	1	1	0	0	1	24.677	1	0	0	0	0	0	0	0	0	0		0	0	0	0	0	0	0	0	0	0
0-883	2	0	2	1		0	0						1	5	3	1	0	1	2	1	2	0	0	1	0	0	0	21.3039	1	0	0	0	0	0	0	0	0	0		0	0	0	0	0	0	0	0	0	0
0-883	2	0	2	2		0	0						1	5	3	1	0	1	2	1	2	0	0	1	0	0	0	22.8624	1	0	0	0	0	0	0	0	0	0		0	0	0	0	0	0	0	0	0	0
0-885	1	0	2	1		0	0						1	9	4	6	1	1	3	0		1	0	0	0	0	0	21.7193	1	1	0	0	0	0	0	0	0	0		0	0	0	0	0	0	0	0	0	0
0-885	2	0	2	2		0	0						1	9	4	6	0	1	3	0		1	0	0	0	0	0	22.1003	1	1	0	0	0	0	0	0	0	0		0	0	0	0	0	0	0	0	0	0
0-887	1	0	2	1		0	0						1	5	3	2	1	1	2	1	1	0	1	0	0	0	0	25.3333	2	0	0	0	0	0	0	1	1	1	1	0	1	0	0	0	0	0	0	0	0
0-887	1	0	2	2		0	0						1	5	3	2	1	1	2	1	1	0	1	0	0	0	0	25.3333	2	0	0	0	0	0	0	1	1	1	1	0	1	0	0	0	0	0	0	0	0
0-889	1	0	2	1		0	0						1	3	2	6	0	1	2	0		0	0	0	0	0	0	25.2826	2	0	0	0	0	0	0	0	0	0		0	0	0	0	0	0	0	0	0	0
0-889	1	0	2	2		0	0						1	3	2	6	0	1	2	0		0	0	0	0	0	0	24.4646	1	0	0	0	0	0	0	0	0	0		0	0	0	0	0	0	0	0	0	0
0-891	1	0	2	1		0	0	0.03	0.13				1	4	3	2	0	1	2	0		0	0	0	0	0	1	25.7778	2	0	0	0	0	0	0	0	0	0		0	0	0	0	0	0	0	0	0	0
0-891	1	0	2	2		0	0						1	4	3	2	0	1	2	0		0	0	0	0	0	1	25.7778	2	0	0	0	0	0	0	0	0	0		0	0	0	0	0	0	0	0	0	0
0-893	1	0	2	1		0	0						1	5	3	1	0	1	3	0		0	0	1	0	0	0	24.2188	1	1	0	0	0	0	0	0	0	0		0	0	0	0	0	0	0	0	0	0
0-893	1	0	2	2		0	0						1	5	3	1	0	1	3	0		0	0	1	0	0	0	22.6562	1	1	0	0	0	0	0	0	0	0		0	0	0	0	0	0	0	0	0	0
0-895	2	0	1	1		1	1	8.19	9.54				1	5	3	2	1	1	2	1	1	0	0	1	0	0	1	29.1545	2	1	0	0	1	0	0	0	1	1		0	0	0	0	0	0	0	0	0	0
0-896	2	0	2	1		1	1	6.03	0.97				0		1	2	0	1	1	1	1	0	0	0	0	0	0	26.1066	2	0	0	0	0	0	0	0	1	1		0	0	0	0	0	0	0	0	0	0
0-896	2	0	2	2		0	0						0		1	6	0	1	1	0		1	0	0	0	0	0	26.8386	2	0	0	0	0	0	0	1	1	1	2	0	1	0	0	0	1	1	0	0	0
0-898	2	0	2	1	0	0	0	0.12	0.82				1	5	3	2	0	1	2	1	1	0	1	0	0	1	1	24.2424	1	0	0	0	0	0	0	0	0	0		0	0	0	0	0	0	0	0	0	0
0-898	2	0	2	2		1	1	1.98	1.1				1	5	3	2	1	1	3	1	1	0	1	0	0	1	1	23.8751	1	0	0	0	0	0	0	1	1	1	2	1	0	0	1	0	1	0	1	1	0
0-900	2	0	2	1		0	0						1	5	3	1	0	1	3	1	1	0	0	0	0	0	1	27.2509	2	1	0	0	0	0	0	0	0	0		0	0	0	0	0	0	0	0	0	0
0-900	2	0	2	2		0	0						1	5	3	1	0	1	2	0		0	0	0	0	0	1	27.2509	2	1	0	0	0	0	0	0	0	0		0	0	0	0	0	0	0	0	0	0
0-902	1	0	2	1	0	0	0	0.06	0.05				1	8	4	1	0	1	2	0		0	1	1	0	0	0	23.6244	1	0	0	0	0	0	0	0	0	0		0	0	0	0	0	0	0	0	0	0
0-902	1	0	2	2		0	0						1	8	4	1	0	1	2	0		0	0	1	0	0	0	24.3865	1	0	0	0	0	0	0	0	0	0		0	0	0	0	0	0	0	0	0	0
0-904	1	0	2	1	0	0	0	0.05	0.14				1	5	3	3	0	1	2	1	2	0	0	1	0	0	1	24.6097	1	1	1	0	0	0	0	0	0	0		0	0	0	0	0	0	0	0	0	0
0-904	1	0	2	2		0	0	0.07	0.13				1	5	3	3	0	1	2	1	2	0	0	1	0	0	1	23.8751	1	1	1	0	0	0	0	0	0	0		0	0	0	0	0	0	0	0	0	0
0-906	1	0	2	1		0	0						1	5	3	2	0	1	2	1	1	0	0	1	0	0	0	26.0375	2	0	0	0	0	0	0	0	0	0		0	0	0	0	0	0	0	0	0	0
0-906	1	0	2	2		0	0						1	5	3	2	0	1	2	1	1	0	0	1	0	0	0	25.6369	2	0	0	0	0	0	0	0	0	0		0	0	0	0	0	0	0	0	0	0
0-908	1	0	2	1		0	0						1	5	3	5	1	1	3	1	3	0	0	1	0	0	1	28.125	2	1	0	0	1	0	0	0	0	0		0	0	0	0	0	0	0	0	0	0
0-908	1	0	2	2		1	1	6.75	2.66				1	5	3	5	1	1	3	1	3	0	0	1	0	0	1	28.125	2	1	0	0	1	0	0	1	1	1	2	1	0	0	1	1	1	1	0	1	1
0-910	2	0	2	1	0	0	0	0.04	0.08				1	5	3	4	0	1	3	0		0	1	1	0	0	1	23.0469	1	0	0	0	0	0	0	0	0	0		0	0	0	0	0	0	0	0	0	0
0-910	2	0	2	2		0	0						1	5	3	4	0	1	3	1	1	0	1	1	0	0	1	23.8281	1	0	0	0	0	0	0	0	0	0		0	0	0	0	0	0	0	0	0	0
0-912	2	0	1	1		1	1	1.06	1.23				1	4	3	2	0	1	3	0		0	1	1	0	0	0	32.0291	3	0	0	0	0	0	0	1	1	1	2	1	0	0	1	1	1	1	0	1	0
0-913	2	0	1	1		0	0						1	5	3	3	0	1	3	1	1	0	1	1	0	1	0	24.4444	1	0	0	0	0	0	0	1	1	1	2	1	0	0	0	0	1	0	0	1	0
0-914	1	0	1	1		0	0						1	5	3	5																				0	0	0
0-915	1	0	2	1		1	1	6.37	0.58				1	4	3	2	0	1	3	0		0	1	1	0	0	0	24.977	1	1	0	1	0	0	0	1	1	1	2	1	0	0	1	1	1	1	1	1	1
0-915	1	0	2	2		1	1	5.59	0.48				1	4	3	2	0	1	3	0		0	1	1	0	0	0	23.8751	1	1	0	1	0	0	0	1	1	1	2	1	0	0	1	1	1	1	1	1	1
0-917	1	0	2	1	0	0	0	0.15	0.09				1	3	2	5	1	1	3	0		0	1	0	0	0	1	21.6311	1	0	0	0	0	0	0	0	0	0		0	0	0	0	0	0	0	0	0	0
0-917	1	0	2	2		0	0						1	3	2	5	1	1	3	0		0	1	0	0	0	1	21.6311	1	0	0	0	0	0	0	0	0	0		0	0	0	0	0	0	0	0	0	0
0-919	1	0	2	1		0	0	0.04	0.02				1	4	3	4	0	1	3	1	1	0	1	1	0	1	1	21.4533	1	0	0	0	0	0	0	0	0	0		0	0	0	0	0	0	0	0	0	0
0-919	1	0	2	2		0	0						1	4	3	4	0	1	3	1	1	0	1	1	0	1	1	21.4533	1	0	0	0	0	0	0	0	0	0		0	0	0	0	0	0	0	0	0	0
0-921	1	0	2	1		0	0						0		1	6	0	1	2	1	2	1	0	0	0	0	0	41.5333	3	1	1	0	0	0	0	1	1	1	2	1	0	0	0	1	1	1	1	0	0
0-921	1	0	2	2		0	0						0		1	6	0	1	2	0		1	0	0	0	0	0	41.5333	3	1	1	0	0	0	0	1	1	1	2	1	0	0	0	1	1	1	1	0	0
0-923	1	0	2	1	0	0	0	0.03	0.14				0		1	6	0	1	2	0		1	0	0	0	0	0	30.4438	3	1	1	1	0	0	0	0	0	0		0	0	0	0	0	0	0	0	0	0
0-923	1	0	2	2		0	0						0		1	6	0	1	2	0		1	0	0	0	0	0	30.6441	3	1	1	1	0	0	0	0	0	0		0	0	0	0	0	0	0	0	0	0
0-925	2	0	2	1		0	0						1	9	4	5	0	1	3	1	1	0	0	0	0	0	0	23.4375	1	0	0	0	0	0	0	0	0	0		0	0	0	0	0	0	0	0	0	0
0-925	2	0	2	2		0	0						1	9	4	5	0	1	3	1	1	0	1	0	0	0	0	25.3906	2	0	0	0	0	0	0	0	0	0		0	0	0	0	0	0	0	0	0	0
0-927	1	0	2	1		0	0						1	5	3	3	0	1	3	0		0	0	1	0	0	0	20.8889	1	0	0	0	0	0	0	0	0	0		0	0	0	0	0	0	0	0	0	0
0-927	1	0	2	2		0	0						1	5	3	3	0	1	2	0		0	0	1	0	0	0	20.8889	1	0	0	0	0	0	0	0	0	0		0	0	0	0	0	0	0	0	0	0
0-929	1	0	2	1		0	0						0		1	6	0	1	2	0		1	0	1	0	0	1	31.2026	3	0	0	0	0	0	0	0	0	0		0	0	0	0	0	0	0	0	0	0
0-929	1	0	2	2		0	0						0		1	6	0	1	1	0		1	0	1	0	0	1	31.2026	3	0	0	0	0	0	0	0	0	0		0	0	0	0	0	0	0	0	0	0
0-931	1	0	2	1		0	0						1	5	3	2	1	1	3	1	1	0	1	1	0	0	0	26.6667	2	0	0	0	0	0	0	1	1	1	2	1	1	1	1	0	1	1	1	1	1
0-931	1	0	2	2		0	0						1	5	3	2	1	1	3	1	1	0	1	1	0	0	0	26.6667	2	0	0	0	0	0	0	1	1	1	2	1	1	1	1	0	1	1	1	1	1
0-933	2	0	2	1		0	0						0		1	3	0	1	3	0		0	1	1	0	0	1	32.4619	3	0	0	0	0	0	0	1	1	1	2	1	0	0	1	0	0	0	0	0	0
0-933	2	0	2	2		0	0						0		1	3	0	1	3	0		0	1	1	0	0	1	32	3	0	0	0	0	0	0	1	1	1	2	1	0	0	1	0	0	0	0	0	0
0-935	1	0	2	1	0	0	0	0.03	0.09				1	9	4	5	0	1	3	0		0	1	0	0	0	0	23.6244	1	0	0	0	0	0	0	0	0	0		0	0	0	0	0	0	0	0	0	0
0-935	1	0	2	2		0	0						1	9	4	5	0	1	3	0		0	1	0	0	0	0	23.6244	1	0	0	0	0	0	0	0	0	0		0	0	0	0	0	0	0	0	0	0
0-937	1	0	1	1		0	0						1	5	3	5																				0	0	0
0-938	1	0	2	2		0	0	0.25	0.17				0		1	1	0	1	2	0		0	0	1	0	0	0	34.4496	3	0	0	0	0	0	0	1	1	1	2	1	1	0	1	1	1	1	1	1	1
0-938	1	0	2	1		1	1	0.42	0.15				0		1	1	0	1	2	1	2	0	0	1	0	0	0	34.4496	3	0	0	0	0	0	0	1	1	1	2	1	1	0	1	1	1	1	1	1	1
0-940	1	0	2	1		0	0						1	5	3	4	1	1	3	1	1	0	1	1	0	0	1	21.6441	1	0	0	0	0	0	0	0	0	0		0	0	0	0	0	0	0	0	0	0
0-940	1	0	2	2		1	1	3.03	1.16				1	5	3	4	1	1	2	1	1	0	1	1	0	0	1	22.4766	1	0	0	0	0	0	0	1	1	1	2	1	0	0	0	0	1	1	0	0	1
0-942	1	0	2	1		0	0	0.16	0.07				0		1	6	0	1	2	0		1	0	0	0	0	1	21.8724	1	0	0	0	0	0	0	0	0	0		0	0	0	0	0	0	0	0	0	0
0-942	1	0	2	2		0	0						0		1	6	0	1	2	0		1	0	0	0	0	1	21.8724	1	0	0	0	0	0	0	0	0	0		0	0	0	0	0	0	0	0	0	0
0-944	1	0	1	1		0	0						1	9	4	5	0	1	3	0		0	1	0	1	0	0	24.3418	1	0	0	0	0	0	0	0	0	0		0	0	0	0	0	0	0	0	0	0
0-945	1	0	1	1		0	0						0		1	6	0	1	2	0		1	0	0	0	0	1	27.0993	2	0	0	0	0	0	0	0	0	0		0	0	0	0	0	0	0	0	0	0
0-946	1	0	1	1		0	0						1	9	4	5	1	1	2	0		0	0	1	0	0	0	24.8358	1	0	0	0	0	0	0	0	0	0		0	0	0	0	0	0	0	0	0	0
0-947	1	0	2	1	0	0	0	0.04	0.09				0		1	6	0	1	2	0		0	0	0	0	0	0	32.3884	3	0	0	0	0	0	0	0	0	0		0	0	0	0	0	0	0	0	0	0
0-947	1	0	2	2		0	0						0		1	6	0	1	2	0		0	0	0	0	0	0	32.3884	3	0	0	0	0	0	0	0	0	0		0	0	0	0	0	0	0	0	0	0
0-949	1	0	2	1		1	1	0.05	0.1				1	5	3	3	0	1	3	1	1	0	1	1	0	0	0	21.875	1	1	1	0	0	0	0	0	1	1		0	0	0	0	0	0	0	0	0	0
0-949	1	0	2	2		1	1	0.05	0.13	0	0	1	1	5	3	3	0	1	3	1	1	0	1	1	0	0	0	22.6562	1	1	1	0	0	0	0	1	1	1	2	0	1	0	1	0	1	0	0	0	1
0-951	1	0	2	1		1	1	2.28	1.46				0		1	4	0	1	3	1	2	0	1	1	0	0	0	21.3593	1	0	0	0	0	0	0	1	1	1	1	1	0	0	0	0	0	0	0	0	0
0-951	1	0	2	2		1	1	2.02	1.13				0		1	4	0	1	3	1	2	0	1	1	0	0	0	23.1111	1	0	0	0	0	0	0	1	1	1	1	1	0	0	0	0	0	0	0	0	0
0-953	1	0	2	1		1	1	6.89	0.25				1	5	3	2	1	1	2	1	1	0	0	1	0	0	0	22.8329	1	0	0	0	0	0	0	1	1	1	2	1	0	0	1	0	1	0	0	0	0
0-953	1	0	2	2		1	1	5.7	0.24				1	5	3	2	1	1	2	1	1	0	1	1	0	0	0	23.2335	1	0	0	0	0	0	0	1	1	1	2	1	0	0	1	0	1	0	0	0	0
0-955	1	0	2	1		0	0						1	5	3	5	0	1	1	1	1	0	0	1	0	0	0	25.2493	2	0	0	0	0	0	0	1	1	1	1	0	1	0	0	0	0	0	0	0	0
0-955	1	0	2	2		0	0						1	5	3	2	0	1	2	0		0	0	1	0	0	0	25.2493	2	0	0	0	0	0	0	1	1	1	1	0	1	0	0	0	0	0	0	0	0
0-957	1	0	2	1		0	0						1	4	3	4	0	1	3	1	1	0	1	0	0	0	0	27.6817	2	0	0	0	0	0	0	1	1	1	2	1	1	0	1	1	1	1	1	0	0
0-957	1	0	2	2		0	0						1	4	3	1	0	1	3	1	1	0	1	0	0	0	0	26.9896	2	0	0	0	0	0	0	1	1	1	2	1	1	0	1	1	1	1	1	0	0
0-959	1	0	2	1		0	0						0		1	6	0	1	2	0		0	0	1	0	0		31.6118	3	0	0	0	0	0	0	0	0	0		0	0	0	0	0	0	0	0	0	0
0-959	1	0	2	2		1	1	7.45	0.62				0		1	6	0	1	2	0		0	0	1	0	0		31.6118	3	0	0	0	0	0	0	1	1	1	2	1	0	0	1	1	1	1	0	1	1
0-961	2	0	2	1		0	0						1	5	3	2	1	1	1	1	1	0	0	1	0	0	1	28.764	2	1	0	1	0	1	0	0	0	0		0	0	0	0	0	0	0	0	0	0
0-961	2	0	2	2		0	0						1	5	3	2	1	1	1	1	1	0	0	1	0	0	1	28.764	2	1	0	1	0	1	0	0	0	0		0	0	0	0	0	0	0	0	0	0
0-963	1	0	2	1	0	0	0	0.07	0.31				0		1	1	0	1	2	0		1	0	0	0	0	0	37.3333	3	0	0	0	0	0	0	0	0	0		0	0	0	0	0	0	0	0	0	0
0-963	2	0	2	2		0	0						0		1	1	0	0	1	1	2	1	0	1	0	0	0	37.3333	3	0	0	0	0	0	0	0	0	0		0	0	0	0	0	0	0	0	0	0
0-965	1	0	2	1		0	0						1	3	2	1	0	1	3	0		0	0	0	1	0	1	21.4536	1	0	0	0	0	0	0	0	0	0		0	0	0	0	0	0	0	0	0	0
0-965	1	0	2	2		0	0						1	3	2	1	0	1	3	0		0	0	0	1	0	1	21.7193	1	0	0	0	0	0	0	0	0	0		0	0	0	0	0	0	0	0	0	0
0-967	1	0	2	1	0	0	0	0.08	0.07				1	3	2	2	1	1	1	1	1	0	0	0	1	0	1	20.8209	1	0	0	0	0	0	0	0	0	0		0	0	0	0	0	0	0	0	0	0
0-967	1	0	2	2		0	0						1	3	2	3	1	1	2	0		0	0	0	1	0	1	20.5693	1	0	0	0	0	0	0	0	0	0		0	0	0	0	0	0	0	0	0	0
0-969	1	0	2	1		0	0	0.05	0.04				1	3	2	1	0	1	2	0		0	1	0	0	0	1	20.8889	1	0	0	0	0	0	0	0	0	0		0	0	0	0	0	0	0	0	0	0
0-969	1	0	2	2		0	0						1	3	2	1	0	1	2	1	1	0	1	0	0	0	1	21.7778	1	0	0	0	0	0	0	0	0	0		0	0	0	0	0	0	0	0	0	0
0-971	1	0	2	1		0	0						1	3	2	2	0	1	3	0		0	0	0	1	0	0	21.7784	1	0	0	0	0	0	0	0	0	0		0	0	0	0	0	0	0	0	0	0
0-971	1	0	2	2		0	0						1	3	2	2	0	1	3	0		0	0	0	0	0	0	21.7784	1	0	0	0	0	0	0	0	0	0		0	0	0	0	0	0	0	0	0	0
0-973	1	0	2	1	0	0	0	0.07	0.26				1	8	4	1	0	1	2	0		0	1	0	0	0	0	24.977	1	0	0	0	0	0	0	0	0	0		0	0	0	0	0	0	0	0	0	0
0-973	1	0	2	2		0	0						1	8	4	1	0	1	2	0		0	0	0	0	0	0	24.977	1	0	0	0	0	0	0	0	0	0		0	0	0	0	0	0	0	0	0	0
0-975	1	0	2	1	0	0	0	0.03	0.13				0		1	6	0	1	2	0		1	0	0	0	0	1	26.6991	2	1	0	1	0	0	0	0	0	0		0	0	0	0	0	0	0	0	0	0
0-975	1	0	2	2		0	0	0.02	0.2				0		1	6	0	1	1	0		0	0	0	0	0	1	26.0584	2	1	0	1	0	0	0	0	0	0		0	0	0	0	0	0	0	0	0	0
0-977	1	0	2	1		0	0	0.06	0.08				1	4	3	5	0	1	3	1	1	0	1	1	0	0	1	30.4438	3	1	0	0	0	0	0	0	0	0		0	0	0	0	0	0	0	0	0	0
0-977	1	0	2	2		0	0						1	4	3	5	0	1	3	0		0	1	1	0	0	1	31.245	3	1	0	0	0	0	0	0	0	0		0	0	0	0	0	0	0	0	0	0
0-979	1	0	2	1		0	0						1	5	3	2	0	1	2	1	1	0	1	1	0	0	1	20.8117	1	0	0	0	0	0	0	1	1	1	2	1	0	0	1	0	0	1	0	0	1
0-979	1	0	2	2		1	1	1.17	0.41	0	0	0	1	5	3	2	0	1	2	1	1	0	1	1	0	0	1	21.2279	1	0	0	0	0	0	0	1	1	1	2	1	0	0	1	0	0	1	0	0	1
0-981	1	0	1	1		1	1	2.65	1.68				0		1	2	1	1	3	1	3	0	0	1	0	1	0	26.8923	2	0	0	0	0	0	0	1	1	1	1	1	0	0	0	0	0	0	0	0	0
0-982	1	0	2	1	0	0	0	0.04	0.15				1	9	4	1	0	1	3	0		0	0	0	0	0	0	27.6888	2	0	0	0	0	0	0	0	0	0		0	0	0	0	0	0	0	0	0	0
0-982	1	0	2	2		0	0						1	9	4	1	0	1	3	1	1	0	1	0	0	0	0	29.6665	2	0	0	0	0	0	0	0	0	0		0	0	0	0	0	0	0	0	0	0
0-984	1	0	2	1	0	0	0	0.02	0.15				1	9	4	1	0	1	2	0		0	0	1	0	0	0	24.6548	1	0	0	0	0	0	0	0	0	0		0	0	0	0	0	0	0	0	0	0
0-984	1	0	2	2		0	0						1	9	4	1	0	1	3	0		0	0	1	0	0	0	24.6548	1	0	0	0	0	0	0	0	0	0		0	0	0	0	0	0	0	0	0	0
0-986	1	0	2	1		0	0						1	5	3	4	1	1	2	1	1	0	1	1	0	0	1	30.4272	3	1	0	1	0	0	0	0	0	0		0	0	0	0	0	0	0	0	0	0
0-986	1	0	2	2		0	0						1	5	3	4	1	1	3	1	1	0	1	1	0	0	1	30.4272	3	1	0	1	0	0	0	0	0	0		0	0	0	0	0	0	0	0	0	0
0-988	1	0	2	1		0	0						1	4	3	2	0	1	2	1	1	0	1	0	0	1	1	23.5078	1	0	0	0	0	0	0	0	0	0		0	0	0	0	0	0	0	0	0	0
0-988	1	0	2	2		0	0						1	4	3	2	1	1	3	1	1	0	1	0	0	1	1	24.2424	1	0	0	0	0	0	0	0	0	0		0	0	0	0	0	0	0	0	0	0
0-990	1	0	2	1		0	0						1	3	2	2	0	1	2	1	1	0	1	0	0	0	1	27.3438	2	0	0	0	0	0	0	0	0	0		0	0	0	0	0	0	0	0	0	0
0-990	1	0	2	2		0	0						1	3	2	2	0	1	3	1	1	0	1	0	0	0	1	28.5156	2	0	0	0	0	0	0	0	0	0		0	0	0	0	0	0	0	0	0	0
0-992	1	0	2	1		0	0						0		1	1	0	1	2	1	3	0	0	1	0	0	1	20.8889	1	1	0	1	1	0	0	0	0	0		0	0	0	0	0	0	0	0	0	0
0-992	1	0	2	2		0	0						0		1	1	0	0	2	0		1	0	1	0	0	1	20.8889	1	1	0	1	1	0	0	0	0	0		0	0	0	0	0	0	0	0	0	0
0-994	1	0	2	1		1	1	8.55	2.24				1	5	3	4	1	1	3	0		0	1	1	0	0	1	29.4321	2	0	0	0	0	0	0	1	1	1	1	1	0	0	0	0	0	0	0	0	0
0-994	1	0	2	2		1	1	7.49	0.74				1	5	3	4	1	1	3	1	1	0	1	1	0	0	1	29.4321	2	0	0	0	0	0	0	1	1	1	1	1	1	0	0	0	0	0	0	0	0
0-996	1	0	2	1		0	0						1	5	3	2	1	1	2	0		0	1	0	0	0	0	20.83	1	0	0	0	0	0	0	1	1	1	2	1	0	0	1	0	1	1	0	1	1
0-996	1	0	2	2		1	1	1.42	0.47				1	5	3	2	1	1	2	1	2	0	1	1	0	0	0	21.2306	1	0	0	0	0	0	0	1	1	1	2	1	0	0	1	0	1	1	0	1	1
0-998	1	0	2	1	0	1	1	0.34	0.08				1	8	4	1	1	1	3	0		0	1	1	0	0	0	26.2222	2	0	0	0	0	0	0	0	1	1		0	0	0	0	0	0	0	0	0	0
0-998	1	0	2	2		1	1	0.22	0.12	0	0	1	1	8	4	1	0	1	3	0		0	0	1	0	0	0	25.3333	2	0	0	0	0	0	0	1	1	1	1	0	1	0	0	0	0	0	0	0	0
0-1000	1	0	2	1		0	0						1	5	3	2	0	1	2	1	1	0	1	0	0		1	22.2222	1	0	0	0	0	0	0	1	1	1	1	0	1	0	0	0	0	0	0	0	0
0-1000	1	0	2	2		0	0						1	5	3	2	1	1	2	1	1		1	0	0	0	1	21.7778	1	0	0	0	0	0	0	1	1	1	1	0	1	0	0	0	0	0	0	0	0
0-1002	1	0	2	1		1	1	5.92	2.09				1	5	3	2	0	1	2	1	1	0	0	1	0	0	0	27.6888	2	1	0	1	0	0	0	0	1	1		0	0	0	0	0	0	0	0	0	0
0-1002	1	0	2	2		1	1	2.89	1.34				1	5	3	2	0	1	2	1	1	0	1	1	0	0	0	27.3995	2	1	0	1	0	0	0	1	1	1	1	0	1	0	0	0	0	0	0	0	0
0-1004	1	0	1	1		0	0						1	3	2	5	1	1	3	1	1	0	1	1	0	0	0	21.3599	1	0	0	0	0	0	0	0	0	0		0	0	0	0	0	0	0	0	0	0
0-1005	1	0	2	1	0	0	0	0.04	0.08				1	8	4	1	1	1	2	0		0	0	1	0	0	0	22.2222	1	0	0	0	0	0	0	0	0	0		0	0	0	0	0	0	0	0	0	0
0-1005	1	0	2	2		0	0						1	8	4	1	1	1	2	0		0	0	1	0	0	0	23.1111	1	0	0	0	0	0	0	0	0	0		0	0	0	0	0	0	0	0	0	0
0-1007	1	0	2	1	0	0	0	0.07	0.11				0		1	6	0	1	2	1	3	0	0	0	0	0	1	28.6215	2	0	0	0	0	0	0	0	0	0		0	0	0	0	0	0	0	0	0	0
0-1007	1	0	2	2		0	0						0		1	6	0	1	2	1	3	0	0	0	0	0	1	28.6215	2	0	0	0	0	0	0	0	0	0		0	0	0	0	0	0	0	0	0	0
0-1009	1	0	1	1		0	0						0		1	6	0	1	2	1	1	1	0	1	0	0	1	21.6441	1	0	0	0	0	0	0	0	0	0		0	0	0	0	0	0	0	0	0	0
0-1010	1	0	2	1		0	0	0.2	0.1				0		1	5	1	1	2	0		0	1	1	0	0	0	21.0938	1	0	0	0	0	0	0	0	0	0		0	0	0	0	0	0	0	0	0	0
0-1010	1	0	2	2		0	0						0		1	5	1	1	2	0		0	0	1	0	0	0	21.4844	1	0	0	0	0	0	0	0	0	0		0	0	0	0	0	0	0	0	0	0
0-1012	1	0	2	2		0	0						1	5	3	2	1	1	1	1	1	0	0	1	0	0	1	28.5483	2	0	0	0	0	0	0	1	1	1	2	1	0	0	1	0	1	0	0	0	0
0-1012	1	0	2	1		1	1	0.21	0.82	0	1	0	1	5	3	2	1	1	2	1	1	0	1	1	0	0	1	28.9341	2	0	0	0	0	0	0	1	1	1	2	1	0	0	1	0	1	0	0	0	0
0-1014	1	0	2	1		0	0						1	9	4	5	0	1	3	0		0	0	0	0	0	0	31.8878	3	0	0	0	0	0	0	0	0	0		0	0	0	0	0	0	0	0	0	0
0-1014	1	0	2	2		0	0						1	9	4	5	0	1	3	0		0	0	0	0	0	0	31.8878	3	0	0	0	0	0	0	0	0	0		0	0	0	0	0	0	0	0	0	0
0-1016	1	0	1	1		0	0						1	5	3	5	1	1	2	1	2	0	0	1	0	0	0	22.5466	1	0	0	0	0	0	0	0	0	0		0	0	0	0	0	0	0	0	0	0
0-1017	1	0	1	1		0	0						1	9	4	5	1	1	3	0		0	0	1	0	0	0	27.3438	2	0	0	0	0	0	0	1	1	1	1	0	1	0	0	0	0	0	0	0	0
0-1018	1	0	2	1		1	1	1.46	2.16				1	9	4	1	0	1	2	0		0	1	1	0	0	1	23.6128	1	0	0	0	0	0	0	1	1	1	2	1	1	0	1	0	0	1	0	0	0
0-1018	1	0	2	2		0	0						1	9	4	1	0	1	3	1	1	0	0	1	0	0	1	23.4952	1	0	0	0	0	0	0	1	1	1	2	1	1	0	1	0	0	1	0	0	0
0-1020	1	0	2	1		0	0						1	5	3	2	0	1	3	1	1	0	1	1	0	1	1	21.2585	1	0	0	0	0	0	0	0	0	0		0	0	0	0	0	0	0	0	0	0
0-1020	1	0	2	2		0	0						1	5	3	4	0	1	3	0		0	1	1	0	1	1	22.5896	1	0	0	0	0	0	0	0	0	0		0	0	0	0	0	0	0	0	0	0
0-1022	1	0	2	1	0	0	0	0.04	0.09				0		1	1	0	1	2	0		0	0	1	0	0	0	23.4375	1	1	0	0	0	0	0	0	0	0		0	0	0	0	0	0	0	0	0	0
0-1022	1	0	2	2		0	0						0		1	1	1	1	2	0		0	0	1	0	0	0	23.4375	1	1	0	0	0	0	0	0	0	0		0	0	0	0	0	0	0	0	0	0
0-1024	1	0	1	1	0	1	1	3.14	0.15				0		1	6	0	1	2	0		1	0	1	0	0	0	20.8117	1	0	0	0	0	0	0	0	1	1		0	0	0	0	0	0	0	0	0	0
0-1025	1	0	1	1		1	1	4.36	0.09				1	9	4	4	0	1	3	1	1	0	1	0	0	0	0	28.441	2	0	0	0	0	0	0	1	1	1	1	1	1	0	0	0	0	0	0	0	0
0-1026	1	0	1	1		1	1	1.42	0.27				1	4	3	2	0	1	2	1	1	1	0	0	0	0	0	24.7676	1	0	0	0	0	0	0	1	1	1	1	1	0	0	0	0	0	0	0	0	0
0-1027	1	0	2	1		0	0						1	4	3	5	0	1	3	1	2	0	1	0	0	0	0	22.4323	1	0	0	0	0	0	0	1	1	1	2	1	0	0	1	0	1	1	0	1	1
0-1027	1	0	2	2		1	1	3.98	1				1	4	3	5	0	1	3	1	2	0	1	0	0	0	0	21.2306	1	0	0	0	0	0	0	1	1	1	2	1	0	0	1	0	1	1	0	1	1
0-1029	1	0	2	1	0	0	0	0.02	0.1				0		1	6	0	1	2	0		0	0	0	0	0	1	25.8065	2	0	0	0	0	0	0	0	0	0		0	0	0	0	0	0	0	0	0	0
0-1029	1	0	2	2		0	0						0		1	6	0	1	2	0		0	0	0	0	0	1	25.8065	2	0	0	0	0	0	0	0	0	0		0	0	0	0	0	0	0	0	0	0
0-1031	1	0	1	1		0	0						1	5	3	6	1	1	1	0		0	0	0	0	0	0	30.4498	3	1	0	0	1	0	0	0	0	0		0	0	0	0	0	0	0	0	0	0
0-1032	1	0	2	1		0	0						0		1	1	0	1	2	0		0	0	1	0	0	0	29.0688	2	0	0	0	0	0	0	0	0	0		0	0	0	0	0	0	0	0	0	0
0-1032	1	0	2	2		0	0						0		1	1	0	1	2	0		0	0	1	0	0	0	30.0712	3	0	0	0	0	0	0	0	0	0		0	0	0	0	0	0	0	0	0	0
0-1034	1	1	1	1		1	1	4.05	1.03				1	8	4	1	0	1	2	1	2	0	1	0	0	1	0	33.0579	3	0	0	0	0	0	0	1	1	1	2	1	0	0	1	1	1	1	1	1	1
0-1035	1	0	1	1		1	0	0.02	0.41	0	0	0	0		1	1	0	1	2	1	2	0	0	1	0	0	0	26.5754	2	0	0	0	0	0	0	0	0	1		0	0	0	0	0	0	0	0	0	0
0-1036	1	0	2	1		0	0	0.13	0.1				1	8	4	1	0	1	2	1	2	0	0	1	0	0	0	24	1	0	0	0	0	0	0	0	0	0		0	0	0	0	0	0	0	0	0	0
0-1036	1	0	2	2		0	0						1	8	4	1	0	1	2	1	2	0	0	1	0	0	0	24	1	0	0	0	0	0	0	0	0	0		0	0	0	0	0	0	0	0	0	0
0-1038	1	0	2	1		0	0	0.07	0.36				1	5	3	5	0	1	2	0		0	0	1	0	0	0	20.7612	1	0	0	0	0	0	0	0	0	0		0	0	0	0	0	0	0	0	0	0
0-1038	1	0	2	2		0	0						1	5	3	5	0	1	2	0		0	0	1	0	0	0	21.4533	1	0	0	0	0	0	0	0	0	0		0	0	0	0	0	0	0	0	0	0
0-1040	1	0	2	1	0	0	0	0.05	0.11				0		1	6	0	1	2	0		1	0	0	0	0	0	23.1834	1	0	0	0	0	0	0	0	0	0		0	0	0	0	0	0	0	0	0	0
0-1040	1	0	2	2		0	0						0		1	6	0	1	2	0		1	0	0	0	0	0	23.1834	1	0	0	0	0	0	0	0	0	0		0	0	0	0	0	0	0	0	0	0
0-1042	1	0	2	1		0	0						1	3	2	3	0	1	3	1	2	0	1	1	1	0	1	27.0552	2	0	0	0	0	0	0	0	0	0		0	0	0	0	0	0	0	0	0	0
0-1042	1	0	2	2		0	0						1	3	2	3	0	1	2	1	2	0	1	1	1	0	1	27.0552	2	0	0	0	0	0	0	0	0	0		0	0	0	0	0	0	0	0	0	0
0-1044	1	0	1	1		0	0						0		1	1	0	0	2	0		1	0	0	0	0	0	28.8415	2	1	0	0	0	0	1	0	0	0		0	0	0	0	0	0	0	0	0	0
0-1045	1	0	1	1		1	1	1.49	0.84				1	4	3	2	0	1	2	1	1	0	0	1	0	0	0	33.2031	3	0	0	0	0	0	0	1	1	1	1	0	1	0	0	0	0	0	0	0	0
0-1046	1	0	2	1	0	0	0	0.02	0.12				1	4	3	4	1	1	3	0		0	1	0	0	0	1	30.3593	3	0	0	0	0	0	0	0	0	0		0	0	0	0	0	0	0	0	0	0
0-1046	1	0	2	2		0	0						1	4	3	4	1	1	3	0		0	1	0	0	0	1	30.3593	3	0	0	0	0	0	0	0	0	0		0	0	0	0	0	0	0	0	0	0
0-1048	1	0	2	1		0	0						1	5	3	2	0	1	3	0		0	1	1	0	0	0	28.3531	2	0	0	0	0	0	0	0	0	0		0	0	0	0	0	0	0	0	0	0
0-1048	1	0	2	2		0	0						1	5	3	2	0	1	2	1	1	0	1	1	0	0	0	27.1203	2	0	0	0	0	0	0	0	0	0		0	0	0	0	0	0	0	0	0	0
0-1050	1	0	1	1	0	0	0	0.03	0.25				1	5	3	3	0	1	3	1	1	0	1	1	0	0	1	25.7117	2	0	0	0	0	0	0	0	0	0		0	0	0	0	0	0	0	0	0	0
0-1051	1	0	2	1		0	0						1	4	3	3	1	1	2	1	2	0	1	1	0	0	1	30.8012	3	0	0	0	0	0	0	1	1	1	2	1	0	0	1	1	1	1	1	1	0
0-1051	1	0	2	2		0	0						1	4	3	3	1	1	2	1	2	0	1	1	0	0	1	30.8012	3	0	0	0	0	0	0	1	1	1	2	1	0	0	1	1	1	1	1	1	0
0-1053	1	0	2	1		0	0						1	9	4	5	0	0	2	1	1	0	0	1	0	0	1	26.2976	2	1	0	0	0	0	0	1	1	1	1	0	1	0	0	0	0	0	0	0	0
0-1053	1	0	2	2		0	0						1	9	4	5	0	1	2	0		0	1	1	0	0	1	25.9516	2	1	0	0	0	0	0	1	1	1	1	0	1	0	0	0	0	0	0	0	0
0-1055	1	0	1	1		0	0						1	5	3	3	0	1	3	1	2	0	1	0		0	1	21.3593	1	0	0	0	0	0	0	1	1	1	1	0	1	0	0	0	0	0	0	0	0
0-1056	1	0	2	1		0	0						1	5	3	5	0	1	3	1	2	0	1	0	0	1	1	23.0518	1	0	0	0	0	0	0	0	0	0		0	0	0	0	0	0	0	0	0	0
0-1056	1	0	2	2		0	0						1	5	3	5	0	1	3	1	1	0	1	0	1	1	1	24.6097	1	0	0	0	0	0	0	0	0	0		0	0	0	0	0	0	0	0	0	0
0-1058	1	0	2	1		1	1	3.69	0.32				1	8	4	1	0	1	3	1	1	0	1	0	0	0	0	29.1363	2	0	0	0	0	0	0	1	1	1	2	1	0	0	1	0	1	1	1	0	1
0-1058	1	0	2	2		1	1	2.08	0.12				1	8	4	1	1	1	2	1	1	1	1	0	0	0	0	29.1363	2	0	0	0	0	0	0	1	1	1	2	1	0	0	1	0	1	1	1	0	1
0-1060	1	0	2	1		0	0						1	5	3	2	0	1	2	1	1		1	0	0		1	28.9062	2	0	0	0	0	0	0	1	1	1	2	1	0	0	1	0	1	1	0	0	0
0-1060	1	0	2	2		1	1	5.9	2.13				1	5	3	2	0	1	2	1	1	0	1	0	0	0	1	28.9062	2	0	0	0	0	0	0	1	1	1	2	1	0	0	1	0	1	1	0	0	0
0-1062	1	0	2	1		0	0	0.02	0.27				1	5	3	5	0	1		1	1	0	1	1	0	0	1	25	1	0	0	0	0	0	0	0	0	0		0	0	0	0	0	0	0	0	0	0
0-1062	1	0	2	2		0	0						1	5	3	5	0	1	3	1	1	0	1	1	0	0	1	25.7812	2	0	0	0	0	0	0	0	0	0		0	0	0	0	0	0	0	0	0	0
0-1064	1	0	2	1		0	0	0.03	0.46				0		1	1	0	1	2	1	2	0	0	0	0	0	0	31.6406	3	0	0	0	0	0	0	0	0	0		0	0	0	0	0	0	0	0	0	0
0-1064	1	0	2	2		0	0						0		1	1	0	1	2	1	2	1	0	0	0	1	0	32.8125	3	0	0	0	0	0	0	0	0	0		0	0	0	0	0	0	0	0	0	0
0-1066	1	0	2	2		0	0						1	5	3	4	1	1	3	0		0	1	1	0	0	1	22.4813	1	0	0	0	0	0	0	0	0	0		0	0	0	0	0	0	0	0	0	0
0-1066	1	0	2	1		1	0	0.52	0.25	0	0	0	1	5	3	4	1	1	3	0		0	1	1	0	0	1	22.4813	1	0	0	0	0	0	0	0	0	1		0	0	0	0	0	0	0	0	0	0
0-1068	1	0	2	1		0	0						1	5	3	2	0	1	3	0		0	0	1	0	0	0	25.6312	2	0	0	0	0	0	0	0	0	0		0	0	0	0	0	0	0	0	0	0
0-1068	1	0	2	2		0	0						1	5	3	1	0	1	3	0		0	0	1	0	0	0	25.6312	2	0	0	0	0	0	0	0	0	0		0	0	0	0	0	0	0	0	0	0
0-1070	1	0	2	2		0	0						1	5	3	1	0	1	2	0		1	0	1	0	0	1	22.5183	1	1	0	0	0	1	0	0	0	0		0	0	0	0	0	0	0	0	0	0
0-1070	1	0	2	1		1	0	0.02	0.11	0	1	0	1	5	3	1	0	1	2	0		1	0	1	0	0	1	22.0492	1	1	0	0	0	0	0	0	0	1		0	0	0	0	0	0	0	0	0	0
0-1072	1	0	2	1		0	0	0.69	0.58				1	5	3	4	0	1	3	0		0	1	1	0	0	0	20.3428	1	0	0	0	0	0	0	0	0	0		0	0	0	0	0	0	0	0	0	0
0-1072	1	0	2	2		0	0						1	5	3	4	0		3	0		0	1	1	0	0	0	20.7756	1	0	0	0	0	0	0	0	0	0		0	0	0	0	0	0	0	0	0	0
0-1074	1	0	2	1	0	0	0	0.03	0.5				0		1	3																				0	0	0
0-1074	1	0	2	2		1	1	0.02	0.51				0		1	3																				0	1	1
0-1076	1	0	2	1		0	0						1	5	3	4	0	1	3	1	1	0	1	1	0	1	1	28.3039	2	0	0	0	0	0	0	0	0	0		0	0	0	0	0	0	0	0	0	0
0-1076	1	0	2	2		0	0						1	5	3	4	1	1	3	1	1	0	1	1	0	1	1	27.8876	2	0	0	0	0	0	0	0	0	0		0	0	0	0	0	0	0	0	0	0
0-1078	1	0	2	1		0	0	0.06	0.03				1	5	3	5	1	1	3	0		0	1	1	0	0	0	22.9591	1	1	0	1	0	0	0	0	0	0		0	0	0	0	0	0	0	0	0	0
0-1078	1	0	2	2		0	0						1	5	3	5	1	1	3	0		0	1	1	0	0	0	23.7118	1	1	0	1	0	0	0	0	0	0		0	0	0	0	0	0	0	0	0	0
0-1080	1	0	1	1	0	0	0	1.2	0.1				1	5	3	1	0	1	3	0		0	0	0	0	0	1	25.9695	2	0	0	0	0	0	0	0	0	0		0	0	0	0	0	0	0	0	0	0
0-1081	1	0	2	1		1	1	4.22	3.39				1	4	3	2	0	1	2	1	1	0	0	1	0	0	1	24.3865	1	0	0	0	0	0	0	1	1	1	2	1	0	0	1	0	1	0	0	0	1
0-1081	1	0	2	2		1	1	3.76	3.13				1	4	3	2	0	1	2	1	1	0	0	1	0	0	1	24.3865	1	0	0	0	0	0	0	1	1	1	2	1	0	0	1	0	1	0	0	0	1
0-1083	1	0	2	1	0	0	0	0.28	0.1				1	4	3	1	0	1	3	1	1	0	0	1	0	0	0	26.5731	2	0	0	0	0	0	0	0	0	0		0	0	0	0	0	0	0	0	0	0
0-1083	1	0	2	2		0	0						1	4	3	1	0	1	2	0		0	0	1	0	0	0	26.5731	2	0	0	0	0	0	0	1	1	1	2	1	0	0	1	1	1	1	1	0	1
0-1085	1	0	2	1		0	0						1	5	3	2	1	1	2	0		0	1	0	0	0	0	25.1096	2	0	0	0	0	0	0	0	0	0		0	0	0	0	0	0	0	0	0	0
0-1085	1	0	2	2		1	1	1.41	1.13				1	5	3	2	1	1	2	1	1	0	1	1	0	0	0	26.1593	2	0	0	0	0	0	0	1	1	1	2	1	0	0	1	1	1	1	1	0	1
0-1087	1	0	2	1		1	1	6.91	4.73				1	4	3	2	0	1	2	0		0	0	0	0	1	0	26.6667	2	0	0	0	0	0	0	1	1	1	2	1	0	0	1	0	1	1	0	1	1
0-1087	1	0	2	2		1	1	5.39	1.7				1	4	3	2	0	1	2	1	2	0	0	0	0	1	0	26.6667	2	0	0	0	0	0	0	1	1	1	2	1	0	0	1	0	1	1	0	1	1
0-1089	1	0	2	1	0	0	0	0.04	0.13				0		1	6	0	1	2	0		0	0	1	0	0	0	28.5665	2	0	0	0	0	0	0	0	0	0		0	0	0	0	0	0	0	0	0	0
0-1089	1	0	2	2		0	0						0		1	6	0	1	2	0		0	0	1	0	0	0	25.8065	2	0	0	0	0	0	0	0	0	0		0	0	0	0	0	0	0	0	0	0
0-1091	1	0	2	1		0	0						0		1	2	0	1	2	0		0	0	1	0	0	0	24.0346	1	1	0	0	0	1	0	0	0	0		0	0	0	0	0	0	0	0	0	0
0-1091	1	0	2	2		0	0						0		1	2	0	1	2	0		0	0	1	0	0	0	23.7332	1	1	0	0	0	1	0	0	0	0		0	0	0	0	0	0	0	0	0	0
0-1093	2	0	2	1		1	1	2.66	1.72				0		1	3	1	1	2	0		0	1	1	0	0	0	24.2188	1	1	0	1	0	0	0	1	1	1	2	1	0	0	1	0	1	0	0	0	1
0-1093	2	0	2	2		1	1	1.67	1.21				0		1	3	1	1	2	1	1	0	1	1	0	0	0	24.2188	1	1	0	1	0	0	0	1	1	1	2	1	0	0	1	0	1	0	0	0	1
0-1095	2	0	1	1	0	0	0	0.04	0.1				1	8	4	2	0	1	2	0		0	1	0	0	0	1	25.2994	2	0	0	0	0	0	0	0	0	0		0	0	0	0	0	0	0	0	0	0
0-1096	2	0	2	1	0	0	0	0.06	0.03				0		1	1	0	1	1	0		0	0	1	0	0	1	21.0962	1	0	0	0	0	0	0	0	0	0		0	0	0	0	0	0	0	0	0	0
0-1096	2	0	2	2		0	0						0		1	1	0	1	2	0		0	0	1	0	0	1	21.9076	1	0	0	0	0	0	0	0	0	0		0	0	0	0	0	0	0	0	0	0
0-1098	2	0	1	1		1	1	2.43	1.61				1	5	3	2	0	1	3	1	1	0	1	1	0	0	1	23.939	1	0	0	0	0	0	0	1	1	1	2	1	0	0	1	1	1	1	0	0	0
0-1099	2	0	2	1		1	1	8.36	1.88				1	5	3	3	1	1	3	0		0	1	1	0	0	0	27.0552	2	0	0	0	0	0	0	1	1	1	1	0	1	0	0	0	0	0	0	0	0
0-1099	2	0	2	2		1	1	7.49	0.57				1	5	3	3	1	1	3	1	1	0	1	1	0	0	0	27.0552	2	0	0	0	0	0	0	1	1	1	2	0	1	0	1	0	0	1	0	0	0
0-1101	2	0	2	1		1	1	3.75	2.87				1	5	3	3	1	1	3	1	1	0	1	0	0	0	1	28.0102	2	1	0	0	0	0	0	1	1	1	2	1	0	0	1	0	1	1	0	0	1
0-1101	2	0	2	2		1	1	2.35	0.56				1	5	3	3	1	1	3	1	1	0	1	0	0	0	1	28.0102	2	1	0	0	0	0	0	1	1	1	2	1	0	0	1	0	1	1	0	0	1
0-1103	2	0	2	1		0	0	0.05					0		1	6	0	0	3	0		0	1	1	0	0	0	23.4221	1	0	0	0	0	0	0	0	0	0		0	0	0	0	0	0	0	0	0	0
0-1103	2	0	2	2		1	1	9.43	7.93				0		1	2	0	0	2	1	1	0	1	1	0	0	0	23.3091	1	0	0	0	0	0	0	0	1	1		0	0	0	0	0	0	0	0	0	0
0-1105	2	0	2	1		0	0						0		1	6	0	1	2	0		0	0	1	0	0	0	27.268	2	0	0	0	0	0	0	0	0	0		0	0	0	0	0	0	0	0	0	0
0-1105	2	0	2	2		0	0						0		1	6	0	1	2	1	1	0	0	1	0	0	0	26.9127	2	0	0	0	0	0	0	0	0	0		0	0	0	0	0	0	0	0	0	0
0-1107	1	0	2	1		0	0	0.04	0.06				0		1	2	0	1	3	1	2	0	0	1	0	0	0	27.968	2	1	0	0	1	0	0	0	0	0		0	0	0	0	0	0	0	0	0	0
0-1107	1	0	2	2		0	0						0		1	2	0	1	3	0		0	0	1	0	0	0	28.699	2	1	0	0	1	0	0	0	0	0		0	0	0	0	0	0	0	0	0	0
0-1109	1	0	1	1		0	0						1	5	3	3	0	1	3	1	1	0	1	1	0	1	0	23.74	1	0	0	0	0	0	0	0	0	0		0	0	0	0	0	0	0	0	0	0
0-1110	2	0	2	1		1	1	8.47	1.01				1	4	3	2	0	1	2	0		0	1	1	0	0	0	23.9361	1	0	0	0	0	0	0	1	1	1	2	1	0	0	0	0	1	1	0	1	1
0-1110	2	0	2	2		1	1	6.46	1.13				1	4	3	2	0	1	2	0		0	1	1	0	0	0	23.9361	1	0	0	0	0	0	0	1	1	1	2	1	0	0	0	0	1	1	0	1	1
0-1112	1	0	1	1		1	1	5.4	2.25				1	5	3	2	0	1	2	0		0	0	1	0	0	0	24.5022	1	0	0	0	0	0	0	1	1	1	2	1	0	0	1	0	1	0	0	0	0
0-1113	2	0	2	1		0	0						1	9	4	1	0	1	3	0		0	0	0	0	0	0	23.2335	1	0	0	0	0	0	0	0	0	0		0	0	0	0	0	0	0	0	0	0
0-1113	2	0	2	2		0	0						1	9	4	1	0	1	3	0		1	0	0	0	0	0	22.4323	1	0	0	0	0	0	0	0	0	0		0	0	0	0	0	0	0	0	0	0
0-1115	2	0	1	1		0	0	0.01	0.1				1	3	2	6	0	1	2	0		0	0	0	0	0	1	18.902	1	1	0	0	0	0	0	0	0	0		0	0	0	0	0	0	0	0	0	0
0-1116	2	0	2	1		0	0						1	3	2	2	0	1	3	0		0	0	0	0	0	1	27.6621	2	1	0	1	0	0	0	0	0	0		0	0	0	0	0	0	0	0	0	0
0-1116	2	0	2	2		0	0						1	3	2	2	0	1	3	0		0	0	0	0	0	1	27.6621	2	1	0	1	0	0	0	0	0	0		0	0	0	0	0	0	0	0	0	0
0-1118	1	0	2	1		1	1	1.56	0.79				1	5	3	1	0	1	3	0		0	1	1	0	0	0	25.9107	2	1	0	1	0	0	0	1	1	1	2	1	0	0	1	0	1	1	0	0	0
0-1118	1	0	2	2		0	0	0.98	0.35				1	5	3	1	0	1	3	0		0	1	1	0	0	0	25.9107	2	1	0	1	0	0	0	1	1	1	2	1	0	0	1	0	1	1	0	0	0
0-1120	1	0	2	1		0	0	0.03	0.24				0		1	6	0	1	2	0		0	0	1	0	1	0	28.764	2	0	0	0	0	0	0	0	0	0		0	0	0	0	0	0	0	0	0	0
0-1120	1	0	2	2		0	0						0		1	6	0	1	2	0		0	0	1	0	1	0	29.5858	2	0	0	0	0	0	0	0	0	0		0	0	0	0	0	0	0	0	0	0
0-1122	1	0	1	1	0	0	0	0.03	0.07				1	5	3	2	1	1	3	1	1	0	0	1	0	0	0	21.6441	1	0	0	0	0	0	0	0	0	0		0	0	0	0	0	0	0	0	0	0
0-1123	1	0	2	1		1	1	4.15	0.19				1	3	2	1	0	1	3	1	2	1	0	0	1	0	0	27.4756	2	1	1	0	0	0	0	1	1	1	2	1	0	0	1	1	0	1	0	0	1
0-1123	1	0	2	2		0	0						1	3	2	1	0	1	3	1	2	0	0	0	1	0	0	27.852	2	1	1	0	0	0	0	1	1	1	2	1	0	0	1	1	0	1	0	0	1
0-1125	1	0	2	1		1	1	9.81	3.74				1	3	2	3	1	1	3	0		0	1	0	0	0	1	23.1247	1	1	0	1	0	0	0	1	1	1	2	1	0	0	1	0	1	1	1	1	1
0-1125	1	0	2	2		1	1	6.43	2.07				1	3	2	3	0	1	3	1	1	0	1	0	0	0	1	24.0346	1	1	0	1	0	0	0	1	1	1	2	1	0	0	1	0	1	1	1	1	1
0-1127	1	0	2	1	0	0	0	0.03	0.07				1	3	2	2	0	1	3	0		0	1	0	0	0	0	23.0469	1	1	0	0	1	0	0	0	0	0		0	0	0	0	0	0	0	0	0	0
0-1127	1	0	2	2		0	0						1	3	2	2	0	1	3	0		0	1	0	0	0	0	23.3377	1	1	0	0	1	0	0	0	0	0		0	0	0	0	0	0	0	0	0	0
0-1129	1	0	1	1		0	0						0		1	6	0	0	1	0		1	0	0	0	0	0	22.8624	1	0	0	0	0	0	0	0	0	0		0	0	0	0	0	0	0	0	0	0
0-1130	1	0	1	1		0	0						1	9	4	1	0	1	3	1	1	0	1	0	0	0	0	27.8458	2	0	0	0	0	0	0	0	0	0		0	0	0	0	0	0	0	0	0	0
0-1131	1	0	2	1		0	0						1	9	4	1	0	0	2	0		1	0	0	0	0	0	26.8977	2	0	0	0	0	0	0	0	0	0		0	0	0	0	0	0	0	0	0	0
0-1131	1	0	2	2		0	0						1	9	4	6	0	1	2	0		0	0	0	0	0	0	27.6888	2	0	0	0	0	0	0	0	0	0		0	0	0	0	0	0	0	0	0	0
0-1133	1	0	2	1	0	0	0	0.03	0.06				1	5	3	6	0	1	2	0		0	0	1	0	0	0	18.9745	1	1	0	0	1	0	0	0	0	0		0	0	0	0	0	0	0	0	0	0
0-1133	1	0	2	2		0	0						1	5	3	6	0	1	2	0		0	0	1	0	0	0	18.9745	1	1	0	0	1	0	0	0	0	0		0	0	0	0	0	0	0	0	0	0
0-1135	1	0	1	1		0	0						1	3	2	3	1	1	3	1	1	0	0	0	1	0	0	26.2985	2	0	0	0	0	0	0	0	0	0		0	0	0	0	0	0	0	0	0	0
0-1136	1	0	2	1		0	0						1	3	2	2	0	1	3	0		0	1	0	1	0	1	26.0262	2	0	0	0	0	0	0	0	0	0		0	0	0	0	0	0	0	0	0	0
0-1136	1	0	2	2		0	0						1	3	2	2	0	1	3	0		0	1	1	1	0	1	26.7698	2	0	0	0	0	0	0	0	0	0		0	0	0	0	0	0	0	0	0	0
0-1138	1	0	2	1	0	0	0	0.03	0.08				1	9	4	1	0	1	2	0		0	1	1	0	0	1	25.9645	2	1	0	1	0	0	0	0	0	0		0	0	0	0	0	0	0	0	0	0
0-1138	1	0	2	2		0	0						1	9	4	1	0	1	2	1	1	0	0	1	0	0	1	25.9645	2	1	0	1	0	0	0	0	0	0		0	0	0	0	0	0	0	0	0	0
0-1140	1	0	1	1		0	0						1	3	2	1	0	1	3	1	2	1	0	0	0	0	1	24.3264	1	1	0	0	0	1	0	1	1	1	1	1	0	0	0	0	0	0	0	0	0
0-1141	1	0	2	1		0	0						1	8	4	1	0	1	2	0		0	0	0	0	0	0	20.0288	1	1	0	1	0	1	0	0	0	0		0	0	0	0	0	0	0	0	0	0
0-1141	1	0	2	2		0	0						1	8	4	1	1	1	2	0		0	1	0	0	0	0	20.0288	1	1	0	1	0	1	0	0	0	0		0	0	0	0	0	0	0	0	0	0
0-1143	1	0	1	1		0	0						1	5	3	5	0	1	2	1	2	0	1	1	0	0	0	28.7201	2	0	0	0	0	0	0	0	0	0		0	0	0	0	0	0	0	0	0	0
0-1144	1	0	2	1		0	0						1	9	4	5	0	0	2	0		0	1	1	0	0	0	28.764	2	1	0	0	0	0	1	0	0	0		0	0	0	0	0	0	0	0	0	0
0-1144	1	0	2	2		0	0						1	9	4	5	0	1	2	0		0	0	1	0	0	0	28.3531	2	1	0	0	0	0	1	0	0	0		0	0	0	0	0	0	0	0	0	0
0-1146	1	0	1	1		1	1	9.79	5.27				1	4	3	2	1	1	3	1	1	0	1	1	0	0	0	37.9491	3	1	0	0	0	0	0	1	1	1	2	1	0	0	1	0	1	1	1	0	0
0-1147	1	0	1	1		0	0						0		1	6	0	1	2	1	2	1	0	0	0	0	0	21.1927	1	0	0	0	0	0	0	0	0	0		0	0	0	0	0	0	0	0	0	0
0-1148	1	0	2	1		0	0						0		1	6	0	0	2	1	2	0	0	0	0	0	1	27.2817	2	0	0	0	0	0	0	0	0	0		0	0	0	0	0	0	0	0	0	0
0-1148	1	0	2	2		0	0						0		1	6	0	1	2	0		0	0	0	0	0	1	26.9274	2	0	0	0	0	0	0	0	0	0		0	0	0	0	0	0	0	0	0	0
0-1150	1	0	2	1		0	0						0		1	6	0	1	2	0		1	0	0	0	0	1	24.2439	1	1	0	0	0	0	0	0	0	0		0	0	0	0	0	0	0	0	0	0
0-1150	1	0	2	2		1	1	5.05	1.98				0		1	6	0	1	2	0		1	0	0	0	0	1	24.2439	1	1	0	0	0	1	0	1	1	1	2	1	0	0	1	0	1	1	0	0	0
0-1152	1	0	2	1		0	0						1	4	3	2	0	1	2	1	1	0	1	1	0	0	0	33.3205	3	0	0	0	0	0	0	0	0	0		0	0	0	0	0	0	0	0	0	0
0-1152	1	0	2	2		1	1	8.01	0.56				1	4	3	2	0	1	2	1	1	0	0	1	0	0	0	31.6118	3	0	0	0	0	0	0	1	1	1	2	1	0	0	1	0	1	1	0	1	1
0-1154	1	0	2	1	0	0	0	0.04	0.06				1	4	3	3	0	1	3	0		0	1	1	0	0	0	24.4444	1	0	0	0	0	0	0	0	0	0		0	0	0	0	0	0	0	0	0	0
0-1154	1	0	2	2		0	0						1	4	3	3	0	1	3	0		0	1	1	0	0	0	23.8054	1	0	0	0	0	0	0	0	0	0		0	0	0	0	0	0	0	0	0	0
0-1156	1	0	2	1	0	0	0	0.02	0.07				0		1	3	0	1	3	0		1	1	1	0	1	1	21.4536	1	0	0	0	0	0	0	0	0	0		0	0	0	0	0	0	0	0	0	0
0-1156	1	0	2	2		0	0						0		1	3	1	1	3	0		0	1	1	0	1	1	21.0772	1	0	0	0	0	0	0	0	0	0		0	0	0	0	0	0	0	0	0	0
0-1158	1	0	2	1		0	0	0.05	0.11				1	5	3	1	0	1	3	0		0	0	1	0	0	0	24.5578	1	0	0	0	0	0	0	0	0	0		0	0	0	0	0	0	0	0	0	0
0-1158	1	0	2	2		0	0						1	5	3	1	0	1	3	0		0	0	1	0	0	0	24.5578	1	0	0	0	0	0	0	0	0	0		0	0	0	0	0	0	0	0	0	0
0-1160	1	0	2	1		1	1	1.66	0.67				1	5	3	2	0	1	3	0		0	1	1	0	0	0	27.4714	2	0	0	0	0	0	0	1	1	1	1	1	0	0	0	0	0	0	0	0	0
0-1160	1	0	2	2		1	1	1.06	0.72	1	0	0	1	5	3	2	0	1	3	0		0	1	1	0	0	0	27.4714	2	0	0	0	0	0	0	1	1	1	1	1	0	0	0	0	0	0	0	0	0
0-1162	1	0	2	1		0	0						1	5	3	3	1	1	2	0		0	0	0	0	1	1	25.9695	2	0	0	0	0	0	0	0	0	0		0	0	0	0	0	0	0	0	0	0
0-1162	1	0	2	2		0	0						1	5	3	3	1	1	2	0		0	0	0	0	1	1	25.9695	2	0	0	0	0	0	0	0	0	0		0	0	0	0	0	0	0	0	0	0
0-1164	1	0	2	1		0	0						1	4	3	2	0	1	2	1	2	0	0	1	0	0	0	34.0785	3	0	0	0	0	0	0	0	0	0		0	0	0	0	0	0	0	0	0	0
0-1164	1	0	2	2		0	0						1	4	3	2	0	1	2	1	2	0	0	1	0	0	0	34.0785	3	0	0	0	0	0	0	1	1	1	2	1	0	0	1	1	1	1	0	1	1
0-1166	1	0	2	1		0	0	0.76	0.27				1	4	3	5	0	1	3	1	2	0	0	0	0	0	1	23.9361	1	0	0	0	0	0	0	0	0	0		0	0	0	0	0	0	0	0	0	0
0-1166	1	0	2	2		1	0	0.44	0.26	0	1	0	1	4	3	2	0	1	3	1	1	0	0	1	0	0	1	23.9361	1	0	0	0	0	0	0	0	0	1		0	0	0	0	0	0	0	0	0	0
0-1168	1	0	2	1		1	1	4.56	0.59				1	5	3	4	0	1	3	0		0	1	1	0	0	1	24.977	1	0	0	0	0	0	0	0	1	1		0	0	0	0	0	0	0	0	0	0
0-1168	1	0	2	2		1	1	3.2	0.34				1	5	3	4	0	1	3	1	1	0	1	1	0	0	1	24.2424	1	0	0	0	0	0	0	1	1	1	1	0	1	0	0	0	0	0	0	0	0
0-1170	1	0	2	1		0	0						0		1	6	0	1	1	0		0	0	1	0	0	0	25.3906	2	0	0	0	0	0	0	0	0	0		0	0	0	0	0	0	0	0	0	0
0-1170	1	0	2	2		0	0						0		1	6	0	1	2	0		0	0	1	0	0	0	25.3906	2	0	0	0	0	0	0	0	0	0		0	0	0	0	0	0	0	0	0	0
0-1172	1	0	2	1		0	0						1	5	3	2	0	1	2	1	1	0	1	0	0	0	0	24.653	1	0	0	0	0	0	0	1	1	1	1	1	0	0	0	0	0	0	0	0	0
0-1172	1	0	2	2		0	0						1	5	3	2	0	1	3	1	1	0	1	0	0	1	0	24.653	1	0	0	0	0	0	0	1	1	1	1	1	0	0	0	0	0	0	0	0	0
0-1174	1	0	2	1		0	0	0.02	0.15				1	9	4	1	1	1	2	0		0	0	1	0	0	1	32.0312	3	0	0	0	0	0	0	0	0	0		0	0	0	0	0	0	0	0	0	0
0-1174	1	0	2	2		0	0						1	9	4	1	0	1	2	0		0	0	1	0	0	1	30.8594	3	0	0	0	0	0	0	0	0	0		0	0	0	0	0	0	0	0	0	0
0-1176	1	0	2	1		1	1	5.35	0.82				1	9	4	1	0	1	2	0		0	0	1	0	1	0	24.974	1	0	0	0	0	0	0	1	1	1	2	1	0	0	1	0	0	0	0	0	0
0-1176	1	0	2	2		1	1	6.86	4.42				1	9	4	1	0	1	2	0		0	0	1	0	1	0	24.974	1	0	0	0	0	0	0	1	1	1	2	1	0	0	1	0	0	0	0	0	0
0-1178	1	0	2	1		0	0						0		1	6	0	1	2	0		0	0	1	0	0	1	24.4444	1	1	0	0	1	0	0	0	0	0		0	0	0	0	0	0	0	0	0	0
0-1178	1	0	2	2		1	1	1.01	0.31	0	0	1	0		1	6	0	1	2	0		0	0	1	0	0	1	24.4444	1	1	0	0	1	0	0	0	1	1		0	0	0	0	0	0	0	0	0	0
0-1180	1	0	2	1		0	0						1	5	3	6	1	1	3	1	1	0	1	1	0	0	0	31.6456	3	0	0	0	0	0	0	0	0	0		0	0	0	0	0	0	0	0	0	0
0-1180	1	0	2	2		0	0						1	5	3	6	1	1	3	1	1	0	1	1	0	0	0	32.4557	3	0	0	0	0	0	0	0	0	0		0	0	0	0	0	0	0	0	0	0
0-1182	1	0	2	1		0	0						1	4	3	4	1	1	3	1	2	0	1	1	0	0	1	23.7332	1	0	0	0	0	0	0	0	0	0		0	0	0	0	0	0	0	0	0	0
0-1182	1	0	2	2		0	0						1	4	3	4	1	1	3	1	2	0	1	1	0	0	1	23.7332	1	0	0	0	0	0	0	0	0	0		0	0	0	0	0	0	0	0	0	0
0-1184	1	0	2	1		1	1	1.61	1.11				1	5	3	2	0	1	2	0		0	0	1	0	0	0	23.833	1	0	0	0	0	0	0	1	1	1	2	1	0	0	0	1	1	1	1	0	1
0-1184	1	0	2	2		1	1	1.07	1.39				1	5	3	2	0	1	2	1	1	0	0	1	0	0	0	23.833	1	0	0	0	0	0	0	1	1	1	2	1	0	0	0	1	1	1	1	0	1
0-1186	1	0	2	1		0	0						1	5	3	5	0	1	2	0		0	0	1	0	0	0	23.9224	1	0	0	0	0	0	0	0	0	0		0	0	0	0	0	0	0	0	0	0
0-1186	1	0	2	2		0	0						1	5	3	5	0	1	2	0		0	0	1	0	0	0	23.9224	1	0	0	0	0	0	0	0	0	0		0	0	0	0	0	0	0	0	0	0
0-1188	1	0	2	1		0	0						0		1	4	0	1	2	1	2	1	0	0	0	0	0	26.5625	2	1	0	0	0	0	0	0	0	0		0	0	0	0	0	0	0	0	0	0
0-1188	1	0	2	2		0	0						0		1	4	0	0	1	0		1	0	0	0	0	0	26.1719	2	1	0	0	0	0	0	0	0	0		0	0	0	0	0	0	0	0	0	0
0-1190	1	0	1	1		1	1	3.49	2.88				0		1	6	0	1	2	0		0	0	1	0	0	0	22.6562	1	0	0	0	0	0	0	0	1	1		0	0	0	0	0	0	0	0	0	0
0-1191	1	0	2	1		0	0						1	5	3	4	0	1	3	1	1	0	1	1	0	1	0	28.3987	2	0	0	0	0	0	0	0	0	0		0	0	0	0	0	0	0	0	0	0
0-1191	1	0	2	2		0	0						1	5	3	4	0	1	3	1	1	0	1	1	0	1	0	27.1816	2	0	0	0	0	0	0	0	0	0		0	0	0	0	0	0	0	0	0	0
0-1193	1	0	2	1		1	1	8.81	3.01				1	5	3	2	0	1	2	0		0	1	0	0	0	0	28.6726	2	0	0	0	0	0	0	0	1	1		0	0	0	0	0	0	0	0	0	0
0-1193	1	0	2	2		1	1	7.39	1.29				1	5	3	2	0	1	2	0		0	1	0	0	0	0	28.6726	2	0	0	0	0	0	0	1	1	1	1	0	1	0	0	0	0	0	0	0	0
0-1195	1	0	2	1		0	0	0.02	0.03				1	9	4	5	0	1	3	1	1	0	1	0	0	0	0	26.9531	2	0	0	0	0	0	0	0	0	0		0	0	0	0	0	0	0	0	0	0
0-1195	1	0	2	2		0	0						1	9	4	5	0	1	3	1	1	0	1	0	0	0	0	26.9531	2	0	0	0	0	0	0	0	0	0		0	0	0	0	0	0	0	0	0	0
0-1197	1	0	2	1		0	0						1	5	3	4	1	1	3	1	1	0	1	1	0	0	1	27.5482	2	0	0	0	0	0	0	0	0	0		0	0	0	0	0	0	0	0	0	0
0-1197	1	0	2	2		0	0						1	5	3	4	1	1	3	1	1	0	1	1	0	0	1	27.5482	2	0	0	0	0	0	0	0	0	0		0	0	0	0	0	0	0	0	0	0
0-1199	1	0	2	2		0	0						1	4	3	4	0	1	3	0		0	1	1	0	0	0	27.0993	2	0	0	0	0	0	0	1	1	1	2	1	0	0	1	0	0	1	0	1	0
0-1199	1	0	2	1		1	1	0.97	0.22	0	0	1	1	4	3	4	0	1	3	0		0	1	1	0	0	0	27.0993	2	0	0	0	0	0	0	1	1	1	2	1	0	0	1	0	0	1	0	1	0
0-1201	1	0	2	2		1	0	0.02	0.08	0	0	0	0		1	3	1	1	3	0		0	1	1	0	1	0	27.8876	2	0	0	0	0	0	0	0	0	1		0	0	0	0	0	0	0	0	0	0
0-1201	1	0	2	1		0	0						0		1	3	1	1	3	0		0	1	1	0	1	0	26.6389	2	0	0	0	0	0	0	0	0	0		0	0	0	0	0	0	0	0	0	0
0-1203	1	0	2	1		0	0						1	9	4	5	0	1	3	0		0	1	1	0	0	0	27.5134	2	0	0	0	0	0	0	0	0	0		0	0	0	0	0	0	0	0	0	0
0-1203	1	0	2	2		0	0						1	9	4	5	0	1	3	0		0	1	1	0	0	0	27.8852	2	0	0	0	0	0	0	0	0	0		0	0	0	0	0	0	0	0	0	0
0-1205	1	0	1	1		0	0	0.43	0.36				1	9	4	2	0	1	3	0		0	0	1	0	0	1	25	1	0	0	0	0	0	0	0	0	0		0	0	0	0	0	0	0	0	0	0
0-1206	1	0	2	1		0	0	0.03	0.16				0		1	6	0	1	1	0		1	0	0	0	0	0	27.7743	2	0	0	0	0	0	0	0	0	0		0	0	0	0	0	0	0	0	0	0
0-1206	1	0	2	2		1	1	4.6	0.4				0		1	6	0	1	2	1	1	1	0	0	0	0	0	26.1962	2	0	0	0	0	0	0	1	1	1	2	1	0	0	0	0	0	1	0	1	0
0-1208	1	0	1	1		0	0						1	5	3	2	1	1	2	1	1	0	1	1	0	0	0	29.2969	2	1	1	0	0	0	0	0	0	0		0	0	0	0	0	0	0	0	0	0
0-1209	1	0	2	1		0	0	0.03	0.12				1	5	3	2	0	1	3	1	1	0	1	0	0	0	1	20.2848	1	0	0	0	0	0	0	0	0	0		0	0	0	0	0	0	0	0	0	0
0-1209	1	0	2	2		0	0						1	5	3	2	0	1	3	1	1	0	1	0	0	0	1	20.2848	1	0	0	0	0	0	0	0	0	0		0	0	0	0	0	0	0	0	0	0
0-1211	1	0	2	1		0	0						1	9	4	5	0	1	3	1	2	0	1	0	0	0	0	23.3091	1	0	0	0	0	0	0	0	0	0		0	0	0	0	0	0	0	0	0	0
0-1211	1	0	2	2		0	0						1	9	4	5	0	1	3	0		0	1	0	0	0	0	23.0112	1	0	0	0	0	0	0	0	0	0		0	0	0	0	0	0	0	0	0	0
0-1213	1	0	2	1		0	0	0.04	0.07				0		1	4	0	1	3	0		1	1	0	0	0	0	24.974	1	0	0	0	0	0	0	0	0	0		0	0	0	0	0	0	0	0	0	0
0-1213	1	0	2	2		0	0						0		1	4	0	1	3	0		1	1	0	0	0	0	24.974	1	0	0	0	0	0	0	0	0	0		0	0	0	0	0	0	0	0	0	0
0-1215	1	0	2	1	0	0	0	0.04	0.05				1	5	3	4	0	1	3	1	1	0	1	1	0	0	1	23.0112	1	0	0	0	0	0	0	0	0	0		0	0	0	0	0	0	0	0	0	0
0-1215	1	0	2	2		0	0						1	5	3	4	0	1	3	0		0	1	1	0	0	1	21.3675	1	0	0	0	0	0	0	0	0	0		0	0	0	0	0	0	0	0	0	0
0-1217	1	0	2	1	0	0	0	0.04	0.09				1	5	3	3	1	1	3	0		0	1	1	0	0	0	22.3543	1	1	0	1	0	0	0	0	0	0		0	0	0	0	0	0	0	0	0	0
0-1217	1	0	2	2		0	0	0.03	0.08				1	5	3	1	1	1	3	0		0	1	1	0	0	0	22.83	1	1	0	1	0	0	0	0	0	0		0	0	0	0	0	0	0	0	0	0
0-1219	1	0	2	1		0	0						1	5	3	2	0	1	3	0		0	1	1	0	0	0	24.974	1	1	0	1	1	0	0	0	0	0		0	0	0	0	0	0	0	0	0	0
0-1219	1	0	2	2		0	0						1	5	3	2	0	1	3	0		0	1	1	0	0	0	24.974	1	1	0	1	1	0	0	0	0	0		0	0	0	0	0	0	0	0	0	0
0-1221	1	0	2	1		0	0	0.02	0.08				0		1	1	0	1	2	0		0	0	0	0	0	1	22.0386	1	0	0	0	0	0	0	0	0	0		0	0	0	0	0	0	0	0	0	0
0-1221	1	0	2	2		0	0						0		1	1	0	1	2	0		0	0	0	0	0	1	21.6713	1	0	0	0	0	0	0	0	0	0		0	0	0	0	0	0	0	0	0	0
0-1223	1	0	1	1		1	1	1.41	0.17				1	5	3	2	1	1	3	1	1	0	0	1	0	0	1	24.2188	1	0	0	0	0	0	0	1	1	1	1	0	1	1	0	0	0	0	0	0	0
0-1224	1	0	2	1		1	0	0.02	0.1	0	0	0	1	3	2	3	1	1	2	1	1	0	1	0	0	0	1	20.3954	1	0	0	0	0	0	0	0	0	1		0	0	0	0	0	0	0	0	0	0
0-1224	1	0	2	2		0	0						1	3	2	5	1	1	2	1	1	0	1	0	0	0	1	20.3954	1	0	0	0	0	0	0	0	0	0		0	0	0	0	0	0	0	0	0	0
0-1226	1	0	1	1		0	0						1	3	2	1	0	1	3	0		1	0	0	0	0	1	34.6268	3	1	0	1	0	0	0	0	0	0		0	0	0	0	0	0	0	0	0	0
0-1227	1	0	2	1		0	0						1	9	4	1	0	1	3	1	2	0	0	0	0	0	1	29.6427	2	0	0	0	0	0	0	1	1	1	1	1	0	0	0	0	0	0	0	0	0
0-1227	1	0	2	2		0	0						1	9	4	1	0	1	2	1	2	0	0	0	0	0	1	31.2175	3	0	0	0	0	0	0	1	1	1	1	1	0	0	0	0	0	0	0	0	0
0-1229	1	0	2	1		0	0	0.04	0.11				1	4	3	2	0	1		0		1	0	0	0	0	1	25.1532	2	0	0	0	0	0	0	0	0	0		0	0	0	0	0	0	0	0	0	0
0-1229	1	0	2	2		0	0						1	4	3	3	0	1	2	0		1	0	0	0	0	1	25.8876	2	0	0	0	0	0	0	0	0	0		0	0	0	0	0	0	0	0	0	0
0-1231	1	0	2	1		0	0						1	3	2	2	0	1	3	0		0	1	0	0	0	0	22.4323	1	0	0	0	0	0	0	1	1	1	2	1	0	0	0	0	1	0	0	0	0
0-1231	1	0	2	2		0	0						1	3	2	2	0	1	3	0		0	1	0	0	0	0	22.3133	1	0	0	0	0	0	0	1	1	1	2	1	0	0	0	0	1	0	0	0	0
0-1233	1	0	2	1	0	0	0	0.02	0.22				0		1	6	0	1	1	0		1	0	0	0	0	0	23.8281	1	0	0	0	0	0	0	0	0	0		0	0	0	0	0	0	0	0	0	0
0-1233	1	0	2	2		0	0						0		1	6	0	1	1	0		1	0	0	0	0	0	23.0469	1	0	0	0	0	0	0	0	0	0		0	0	0	0	0	0	0	0	0	0
0-1235	1	0	2	1	0	0	0	0.03	0.05				1	3	2	2	1	1	2	1	1	0	1	0	0	0	0	21.7993	1	0	0	0	0	0	0	0	0	0		0	0	0	0	0	0	0	0	0	0
0-1235	1	0	2	2		0	0						1	3	2	2	0	1	2	1	1	0	1	0	0	0	0	22.1453	1	0	0	0	0	0	0	0	0	0		0	0	0	0	0	0	0	0	0	0
0-1237	1	0	2	1		0	0	0.22	0.05				1	8	4	1	0	1	2	1	3	0	0	0	0	0	0	22.0386	1	1	1	0	0	0	0	0	0	0		0	0	0	0	0	0	0	0	0	0
0-1237	1	0	2	2		0	0						1	8	4	1	0	1	2	1	3	0	0	0	0	0	0	21.6713	1	1	1	0	0	0	0	0	0	0		0	0	0	0	0	0	0	0	0	0
0-1239	1	0	2	1		0	0						1	4	3	2	0	1	2	1	2	0	0	0	0	0	1	28.764	2	0	0	0	0	0	0	0	0	0		0	0	0	0	0	0	0	0	0	0
0-1239	1	0	2	2		1	1	7.36	6.07				1	4	3	2	0	1	2	1	2	0	0	0	0	0	1	28.764	2	0	0	0	0	0	0	0	1	1		0	0	0	0	0	0	0	0	0	0
0-1241	1	0	2	1		0	0	0.03	0.15				1	9	4	5	0	1	3	0		0	0	1	0	0	0	28.0404	2	0	0	0	0	0	0	0	0	0		0	0	0	0	0	0	0	0	0	0
0-1241	1	0	2	2		0	0						1	9	4	5	0	1	3	0		0	0	1	0	0	0	29.1363	2	0	0	0	0	0	0	0	0	0		0	0	0	0	0	0	0	0	0	0
0-1243	1	0	2	1		0	0						1	4	3	2	0	1	3	1	1	1	1	1	0	0	0	20.2848	1	1	0	0	1	0	0	0	0	0		0	0	0	0	0	0	0	0	0	0
0-1243	1	0	2	2		0	0						1	4	3	2	0	1	3	1	1	1	1	1	0	0	0	20.2848	1	1	0	0	1	0	0	0	0	0		0	0	0	0	0	0	0	0	0	0
0-1245	1	0	1	1		0	0						1	4	3	2	0	1	2	1	1	0	0	1	0	0	0	24.8889	1	0	0	0	0	0	0	1	1	1	2	1	0	0	1	0	1	1	0	0	1
0-1246	1	0	1	1		0	0						1	3	2	3	1	1	3	1	1	0	1	0	0	0	0	24.7768	1	0	0	0	0	0	0	0	0	0		0	0	0	0	0	0	0	0	0	0
0-1247	1	0	2	1		0	0						1	4	3	2	0	1	3	1	1	0	0	0	0	0	0	25.8876	2	0	0	0	0	0	0	0	0	0		0	0	0	0	0	0	0	0	0	0
0-1247	1	0	2	2		0	0						1	4	3	2	0	1	3	1	1	0	0	0	0	0	0	25.8876	2	0	0	0	0	0	0	0	0	0		0	0	0	0	0	0	0	0	0	0
0-1249	1	0	2	1		0	0						1	4	3	4	1	1	3	0		0	1	0	1	0	1	25.5102	2	0	0	0	0	0	0	0	0	0		0	0	0	0	0	0	0	0	0	0
0-1249	1	0	2	2		0	0						1	4	3	4	1	1	2	0		0	1	0	1	0	1	24.8016	1	0	0	0	0	0	0	0	0	0		0	0	0	0	0	0	0	0	0	0
0-1251	1	0	2	1		1	1	4.55	1.44				1	4	3	3	0	1	3	0		0	1	0	0	0	0	22.8928	1	0	0	0	0	0	0	1	1	1	2	1	0	0	0	0	0	1	0	0	0
0-1251	1	0	2	2		1	1	3.67	1.4				1	4	3	3	0	1	3	0		0	1	0	0	0	0	22.5069	1	0	0	0	0	0	0	1	1	1	2	1	0	0	0	0	0	1	0	0	0
0-1253	1	0	1	1	0	0	0						1	3	2	1	0	1	3	0		0	0	0	1	0	1	27.9904	2	1	0	1	0	0	0	0	0	0		0	0	0	0	0	0	0	0	0	0
0-1254	1	0	2	1		0	0	0.07	0.38				1	9	4	2	0	1	3	1	2	0	0	1	0	0	0	28.257	2	0	0	0	0	0	0	0	0	0		0	0	0	0	0	0	0	0	0	0
0-1254	1	0	2	2		1	1	8.11	8.12				1	9	4	3	0	1	3	1	2	0	0	1	0	0	0	28.257	2	0	0	0	0	0	0	0	1	1		0	0	0	0	0	0	0	0	0	0
0-1256	1	0	2	1		0	0						1	4	3	4	0	1	3	0		0	1	1	0	1	0	20.7031	1	0	0	0	0	0	0	0	0	0		0	0	0	0	0	0	0	0	0	0
0-1256	1	0	2	2		0	0						1	4	3	4	0	1	3	1	1	0	1	1	0	1	0	20.3125	1	0	0	0	0	0	0	0	0	0		0	0	0	0	0	0	0	0	0	0
0-1258	1	0	1	1		0	0						1	5	3	4	0	1	3	1	1	0	1	1	0	0	1	24.6548	1	0	0	0	0	0	0	0	0	0		0	0	0	0	0	0	0	0	0	0
0-1259	1	0	1	1		0	0						1	5	3	5	0	1	3	0		0	1	0	0	0	0	31.1111	3	0	0	0	0	0	0	0	0	0		0	0	0	0	0	0	0	0	0	0
0-1260	1	0	2	1	0	0	0	0.09	0.11				1	5	3	3	0	1	3	1	1	0	1	1	0	0	1	28.9062	2	0	0	0	0	0	0	0	0	0		0	0	0	0	0	0	0	0	0	0
0-1260	1	0	2	2		0	0						1	5	3	3	0	1	3	1	1	0	1	1	0	0	1	28.125	2	0	0	0	0	0	0	0	0	0		0	0	0	0	0	0	0	0	0	0
0-1262	1	0	2	1		0	0	0.14	0.18				1	4	3	2	0	1	2	1	1	0	1	1	0	0	1	23.1247	1	1	0	0	1	0	0	0	0	0		0	0	0	0	0	0	0	0	0	0
0-1262	1	0	2	2		0	0						1	4	3	2	0	1	2	0		0	1	1	0	0	1	23.5304	1	1	0	0	1	0	0	0	0	0		0	0	0	0	0	0	0	0	0	0
0-1264	1	0	2	1		0	0						1	5	3	2	0	1	2	0		0	1	1	0	0	0	25.7117	2	0	0	0	0	0	0	1	1	1	1	1	1	0	0	0	0	0	0	0	0
0-1264	1	0	2	2		0	0						1	5	3	2	0	1	2	0		0	1	1	0	0	0	24.6097	1	0	0	0	0	0	0	1	1	1	1	1	0	0	0	0	0	0	0	0	0
0-1266	1	0	2	1		0	0						1	8	4	1	1	1	2	1	1	0	0	0	0	0	0	25.8065	2	0	0	0	0	0	0	0	0	0		0	0	0	0	0	0	0	0	0	0
0-1266	1	0	2	2		1	1	6.09	7.41				1	8	4	1	1	1	2	1	2	1	0	0	0	0	0	25.8065	2	0	0	0	0	0	0	1	1	1	2	1	0	0	1	0	1	1	1	0	1
0-1268	1	0	2	1	0	0	0	0.04	0.04				1	4	3	2	0	1	2	0		1	0	0	0	0	1	23.6244	1	1	0	1	0	0	0	0	0	0		0	0	0	0	0	0	0	0	0	0
0-1268	1	0	2	2		0	0						1	4	3	2	0	1	2	0		1	0	0	0	0	1	23.6244	1	1	0	1	0	0	0	0	0	0		0	0	0	0	0	0	0	0	0	0
0-1270	1	0	2	1	0	0	0	0.05	0.06				1	4	3	2	0	1	3	1	1	0	0	1	0	0	0	25.3906	2	0	0	0	0	0	0	0	0	0		0	0	0	0	0	0	0	0	0	0
0-1270	1	0	2	2		0	0						1	4	3	2	0	1	3	0		0	1	1	0	0	0	25.3906	2	0	0	0	0	0	0	0	0	0		0	0	0	0	0	0	0	0	0	0
0-1272	1	0	2	1		0	0						1	3	2	2	0	1	2	1	2	0	1	0	1	0	0	20.3125	1	0	0	0	0	0	0	0	0	0		0	0	0	0	0	0	0	0	0	0
0-1272	1	0	2	2		0	0						1	3	2	2	0	1	2	1	2	0	1	0	1	0	0	20.7031	1	0	0	0	0	0	0	0	0	0		0	0	0	0	0	0	0	0	0	0
0-1274	1	0	1	1		0	0						1	9	4	5	0	1	3	0		0	1	1	0	0	0	26.3702	2	0	0	0	0	0	0	0	0	0		0	0	0	0	0	0	0	0	0	0
0-1275	1	0	2	1	0	0	0	0.02	0.2				1	3	2	2	0	1	2	1	2	0	1	0	1	0	1	21.9363	1	0	0	0	0	0	0	0	0	0		0	0	0	0	0	0	0	0	0	0
0-1275	1	0	2	2		0	0						1	3	2	2	0	1	2	1	2	0	1	0	1	0	1	22.3081	1	0	0	0	0	0	0	0	0	0		0	0	0	0	0	0	0	0	0	0
0-1277	1	0	2	1	0	0	0	0.06	0.13				1	9	4	2	0	1	3	1	1	0	1	1	0	1	0	24.4473	1	0	0	0	0	0	0	0	0	0		0	0	0	0	0	0	0	0	0	0
0-1277	1	0	2	2		0	0						1	9	4	2	0	1	3	0		0	1	1	0	1	0	24.4473	1	0	0	0	0	0	0	0	0	0		0	0	0	0	0	0	0	0	0	0
0-1279	1	0	2	1		1	1	4.35	0.16				1	5	3	5	0	1	3	1	1	0	1	0	0	0	1	19.8141	1	0	0	0	0	0	0	1	1	1	2	1	0	0	0	1	1	1	0	0	1
0-1279	1	0	2	2		1	1	3.54	0.16				1	5	3	5	0	1	3	1	1	0	1	0	0	0	1	19.8141	1	0	0	0	0	0	0	1	1	1	2	1	0	0	0	1	1	1	0	0	1
0-1281	1	0	2	1		1	1	2.03	0.54				1	5	3	5	1	1	3	1	1	0	0	0	0	0	1	28.0843	2	0	0	0	0	0	0	1	1	1	2	1	0	0	0	0	0	1	0	1	1
0-1281	1	0	2	2		1	1	1.22	0.42	1	0	1	1	5	3	2	1	1	3	0		0	0	1	0	0	1	27.6888	2	0	0	0	0	0	0	1	1	1	2	1	0	0	0	0	0	1	0	1	1
0-1283	1	0	2	1		0	0						1	3	2	3	1	1	3	0		0	1	0	0	0	1	24.4646	1	0	0	0	0	0	0	0	0	0		0	0	0	0	0	0	0	0	0	0
0-1283	1	0	2	2		0	0						1	3	2	3	0	1	3	1	2	0	1	0	0	0	1	24.841	1	0	0	0	0	0	0	0	0	0		0	0	0	0	0	0	0	0	0	0
0-1285	1	0	2	1		0	0						0		1	6	0	1	2	0		0	0	1	0	0	1	27.4714	2	0	0	0	0	0	0	1	1	1	1	0	0	1	0	0	0	0	0	0	0
0-1285	1	0	2	2		0	0						0		1	6	0	1	2	0		0	0	1	0	0	1	27.4714	2	0	0	0	0	0	0	1	1	1	1	0	0	1	0	0	0	0	0	0	0
0-1287	1	0	1	1		0	0						1	9	4	2	1	1	2	0		0	1	0	0	0	0	26.986	2	0	0	0	0	0	0	1	1	1	2	1	0	0	1	0	1	1	1	1	1
0-1288	1	0	2	1		0	0						1	4	3	2	0	1	2	1	1	0	0	1	0	0	1	25.3906	2	1	1	0	0	0	0	0	0	0		0	0	0	0	0	0	0	0	0	0
0-1288	1	0	2	2		0	0						1	4	3	2	0	1	3	1	1	0	1	1	0	0	1	25.3906	2	1	1	0	0	0	0	0	0	0		0	0	0	0	0	0	0	0	0	0
0-1290	1	0	1	1		0	0						1	3	2	5	1	1	3	0		0	1	0	0	0	1	22.4766	1	0	0	0	0	0	0	0	0	0		0	0	0	0	0	0	0	0	0	0
0-1291	1	0	2	1	0	0	0	0.03	0.25				0		1	1	1	1	1	0		1	0	1	0	0	0	21.3382	1	0	0	0	0	0	0	0	0	0		0	0	0	0	0	0	0	0	0	0
0-1291	1	0	2	2		0	0						0		1	1	0	1	1	0		1	0	1	0	0	0	21.1927	1	0	0	0	0	0	0	0	0	0		0	0	0	0	0	0	0	0	0	0
0-1293	1	0	2	1		0	0						0		1	6	0	1	2	0		1	0	0	0	1	0	24.6094	1	0	0	0	0	0	0	0	0	0		0	0	0	0	0	0	0	0	0	0
0-1293	1	0	2	2		0	0						0		1	6	0	1	2	0		1	0	0	0	1	0	25	1	0	0	0	0	0	0	0	0	0		0	0	0	0	0	0	0	0	0	0
0-1295	1	0	2	1		0	0						1	9	4	5	0	1	3	0		0	0	0	0	0	1	21.8787	1	1	0	0	1	0	0	0	0	0		0	0	0	0	0	0	0	0	0	0
0-1295	1	0	2	2		0	0						1	9	4	5	0	1	3	0		0	0	1	0	0	1	23.3056	1	1	0	0	1	0	0	0	0	0		0	0	0	0	0	0	0	0	0	0
0-1297	1	0	2	1		0	0	0.05	0.04				1	5	3	1	1	1	3	1	1	0	0	1	0	0	1	24.4444	1	0	0	0	0	0	0	0	0	0		0	0	0	0	0	0	0	0	0	0
0-1297	1	0	2	2		0	0						1	5	3	1	1	1	3	0		0	0	1	0	0	1	24.4444	1	0	0	0	0	0	0	0	0	0		0	0	0	0	0	0	0	0	0	0
0-1299	1	0	1	1		0	0						1	5	3	3	1	1	3	1	1	0	1	1	0	1	0	27.5556	2	1	0	1	0	0	0	0	0	0		0	0	0	0	0	0	0	0	0	0
0-1300	1	1	1	1	0	0	0	0.04	0.04				1	4	3	5	0	1	3	1	1	0	1	1	0	0	1	26.3465	2	0	0	0	0	0	0	0	0	0		0	0	0	0	0	0	0	0	0	0
0-1301	1	0	1	1		1	1	0.03	0.36				0		1	3	0	1	3	1	2	0	1	1	0	0	1	31.1111	3	0	0	0	0	0	0	0	1	1		0	0	0	0	0	0	0	0	0	0
0-1302	1	0	2	1	0	0	0	0.13	0.18				0		1	3	0	1	3	1	1	0	1	1	0	0	0	23.8751	1	0	0	0	0	0	0	0	0	0		0	0	0	0	0	0	0	0	0	0
0-1302	1	0	2	2		1	0	0.1	0.13				0		1	3	0	1	3	1	1	0	1	1	0	0	0	23.8751	1	0	0	0	0	0	0	0	0	1		0	0	0	0	0	0	0	0	0	0
0-1304	1	0	1	1		1	1	3.06	2.96				1	5	3	2	0	1	2	1	1	0	1	1	0	0	1	24.977	1	0	0	0	0	0	0	0	1	1		0	0	0	0	0	0	0	0	0	0
0-1305	1	0	1	1		1	1	7.02	1.41				1	5	3	2	0	1	2	0		0	1	1	0	0	0	21.4844	1	1	0	0	0	0	1	1	1	1	2	1	0	0	1	0	1	1	1	1	1
0-1306	1	0	2	1		0	0	0.02	0.11				1	5	3	5	1	1	3	0		0	1	1	0	0	0	24.6711	1	0	0	0	0	0	0	0	0	0		0	0	0	0	0	0	0	0	0	0
0-1306	1	0	2	2		0	0						1	5	3	5	0	1	3	0		0	1	1	0	0	0	25.9695	2	0	0	0	0	0	0	0	0	0		0	0	0	0	0	0	0	0	0	0
0-1308	1	0	2	1		0	0	0.04	0.11				1	6	4	3	1	1	3	1	1	1	1	0	0	0	0	31.6443	3	0	0	0	0	0	0	0	0	0		0	0	0	0	0	0	0	0	0	0
0-1308	1	0	2	2		0	0						1	6	4	3	1	1	3	1	1	0	1	0	0	0	0	31.6443	3	0	0	0	0	0	0	0	0	0		0	0	0	0	0	0	0	0	0	0
0-1310	1	0	1	1		0	0						1	9	4	1	0	1	3	1	2	0	0	0	0	0	0	24.4646	1	0	0	0	0	0	0	1	1	1	2	1	0	0	1	1	1	0	0	0	1
0-1311	1	0	2	1		0	0						1	9	4	2	0	1	2	1	2	0	1	1	0	0	0	21.7193	1	0	0	0	0	0	0	0	0	0		0	0	0	0	0	0	0	0	0	0
0-1311	1	0	2	2		0	0						1	9	4	2	0	1	3	0		1	1	1	0	0	0	20.9572	1	0	0	0	0	0	0	0	0	0		0	0	0	0	0	0	0	0	0	0
0-1313	1	0	2	1	0	0	0	0.03	0.34				1	5	3	3	0	1	3	0		0	1	0	0	0	0	29.5858	2	0	0	0	0	0	0	0	0	0		0	0	0	0	0	0	0	0	0	0
0-1313	1	0	2	2		0	0						1	5	3	3	1	1	3	1	1	0	1	1	1	0	0	28.764	2	0	0	0	0	0	0	0	0	0		0	0	0	0	0	0	0	0	0	0
0-1315	1	0	2	1		0	0						1	5	3	2	0	1	2	0		0	0	1	0	0	0	28.125	2	0	0	0	0	0	0	1	1	1	2	1	0	0	1	1	1	1	0	0	1
0-1315	1	0	2	2		0	0						1	5	3	2	0	1	2	0		0	0	1	0	0	0	28.125	2	0	0	0	0	0	0	1	1	1	2	1	0	0	1	1	1	1	0	0	1
0-1317	1	0	2	1		0	0	0.02	0.04				0		1	6	0	1	2	0		1	0	1	0	1	0	28.8889	2	1	1	0	0	0	0	0	0	0		0	0	0	0	0	0	0	0	0	0
0-1317	1	0	2	2		0	0						0		1	5	0	1	2	0		1	0	1	0	1	0	28.8889	2	1	1	0	0	0	0	0	0	0		0	0	0	0	0	0	0	0	0	0
0-1319	1	0	2	1	0	0	0	0.02	0.08				1	5	3	2	1	1	3	0		0	0	1	0	0	1	36.7185	3	1	1	1	0	0	0	0	0	0		0	0	0	0	0	0	0	0	0	0
0-1319	1	0	2	2		0	0						1	5	3	2	1	1	3	1	1	0	0	0	0	0	1	36.7185	3	1	1	1	0	0	0	0	0	0		0	0	0	0	0	0	0	0	0	0
0-1321	1	0	1	1		1	1	3.46	1.12				1	4	3	4	0	1	3	1	1	0	1	1	0	0	0	19.9792	1	0	0	0	0	0	0	1	1	1	2	1	0	0	1	0	0	0	0	0	1
0-1322	1	0	2	1		0	0	0.07	0.18				0		1	6	0	1	2	0		0	0	1	0	0	1	26.9531	2	0	0	0	0	0	0	0	0	0		0	0	0	0	0	0	0	0	0	0
0-1322	1	0	2	2		1	1	5.54	1.25				0		1	6	0	1	2	0		0	0	1	0	0	1	26.9531	2	0	0	0	0	0	0	0	1	1		0	0	0	0	0	0	0	0	0	0
0-1324	1	0	2	1		0	0						1	8	4	1	0	0	2	0		1	0	0	0	0	1	19.1001	1	1	0	0	0	0	0	0	0	0		0	0	0	0	0	0	0	0	0	0
0-1324	1	0	2	2		0	0						1	8	4	1	0	1	2	0		1	0	0	0	0	1	19.9481	1	1	0	0	0	0	0	0	0	0		0	0	0	0	0	0	0	0	0	0
0-1326	1	0	2	1		0	0						1	5	3	1	0	1	3	1	1	0	1	1	0	0	0	22.6003	1	0	0	0	0	0	0	0	0	0		0	0	0	0	0	0	0	0	0	0
0-1326	1	0	2	2		0	0						1	5	3	1	0	1	3	1	1	0	1	1	0	1	0	22.6003	1	0	0	0	0	0	0	0	0	0		0	0	0	0	0	0	0	0	0	0
0-1328	1	0	2	1	0	0	0	0.06	0.13				1	5	3	5	1	1	3	0		0	1	0	0	0	1	25.3333	2	0	0	0	0	0	0	0	0	0		0	0	0	0	0	0	0	0	0	0
0-1328	1	0	2	2		0	0						1	5	3	5	1	1	3	1	1	0	1	0	0	0	1	25.3333	2	0	0	0	0	0	0	0	0	0		0	0	0	0	0	0	0	0	0	0
0-1330	1	0	2	1		0	0						1	8	4	1	0	1	2	0		0	0	1	1	0	0	22.3081	1	0	0	0	0	0	0	0	0	0		0	0	0	0	0	0	0	0	0	0
0-1330	1	0	2	2		0	0						1	8	4	1	0	1	2	0		0	0	1	1	0	0	22.3081	1	0	0	0	0	0	0	0	0	0		0	0	0	0	0	0	0	0	0	0
0-1332	1	0	2	1		0	0						1	8	4	1	1	1	2	0		0	0	0	0	0	0	28.1337	2	0	0	0	0	0	0	0	0	0		0	0	0	0	0	0	0	0	0	0
0-1332	1	0	2	2		0	0						1	8	4	1	1	1	2	0		0	0	1	0	0	0	27.268	2	0	0	0	0	0	0	0	0	0		0	0	0	0	0	0	0	0	0	0
0-1334	1	0	1	1		0	0						1	4	3	4	1	1	3	1	1	0	1	0	1	0	0	29.865	2	0	0	0	0	0	0	1	1	1	1	0	1	0	0	0	0	0	0	0	0
0-1335	1	0	1	1		0	0						1	5	3	3	1	1	3	1	1	0	1	1	0	0	0	22.8928	1	1	0	0	0	0	0	0	0	0		0	0	0	0	0	0	0	0	0	0
0-1336	1	0	2	1		0	0						1	5	3	4	1	1	3	1	1	0	1	0	0	0	0	24.6097	1	0	0	0	0	0	0	0	0	0		0	0	0	0	0	0	0	0	0	0
0-1336	1	0	2	2		0	0						1	5	3	4	1	1	2	1	2	0	1	0	0	0	0	23.1405	1	0	0	0	0	0	0	0	0	0		0	0	0	0	0	0	0	0	0	0
0-1338	1	0	2	1		0	0						1	5	3	2	0	1	2	0		0	0	1	0	0	1	24.6094	1	0	0	0	0	0	0	1	1	1	2	1	0	0	1	0	1	1	0	0	0
0-1338	1	0	2	2		0	0						1	5	3	2	0	1	2	1	1	0	0	1	0	0	1	23.8281	1	0	0	0	0	0	0	1	1	1	2	1	0	0	1	0	1	1	0	0	0
0-1340	0	0	1	1	0	0	0	0.04	0.09				1	9	4	1	0	1	3	1	1	0	0	1	0	0	0	25.1039	2	0	0	0	0	0	0	0	0	0		0	0	0	0	0	0	0	0	0	0
0-1341	1	0	1	1		1	1	1.15	0.82	0	1	1	0		1	2	0	1	3	0		0	0	1	0	0	0	33.7778	3	0	0	0	0	0	0	1	1	1	2	1	0	0	1	0	1	1	1	1	0
0-1342	1	0	2	1		1	1	3.55	0.71				0		1	1	0	1	2	0		0	0	1	0	0	0	30.0914	3	0	0	0	0	0	0	1	1	1	2	1	0	0	1	1	1	1	0	1	0
0-1342	1	0	2	2		1	1	2.94	0.66				0		1	1	0	0	2	0		0	0	1	0	0	0	30.0914	3	0	0	0	0	0	0	1	1	1	2	1	0	0	1	1	1	1	0	1	0
0-1344	1	0	2	1		0	0						1	9	4	1	0	1	2	0		0	0	1	0	0	1	22.6562	1	0	0	0	0	0	0	0	0	0		0	0	0	0	0	0	0	0	0	0
0-1344	1	0	2	2		0	0						1	9	4	1	0	1	3	1	1	0	0	1	0	0	1	21.875	1	0	0	0	0	0	0	0	0	0		0	0	0	0	0	0	0	0	0	0
0-1346	1	0	2	1	0	0	0	0.04	0.12				0		1	6	1	1	1	0		1	0	0	0	0	0	35.1393	3	0	0	0	0	0	0	0	0	0		0	0	0	0	0	0	0	0	0	0
0-1346	1	0	2	2		0	0						0		1	1	1	1	2	0		1	0	0	0	0	0	35.1393	3	0	0	0	0	0	0	0	0	0		0	0	0	0	0	0	0	0	0	0
0-1348	1	0	2	1		0	0						1	5	3	2	1	1	3	0		0	0	1	0	0	1	35.5469	3	1	0	1	0	0	0	0	0	0		0	0	0	0	0	0	0	0	0	0
0-1348	1	0	2	2		0	0						1	5	3	2	1	1	3	0		0	0	1	0	0	1	35.5469	3	1	0	1	0	0	0	0	0	0		0	0	0	0	0	0	0	0	0	0
0-1350	1	0	2	1		0	0	0.11	0.17				1	3	2	2	0	1	3	0		0	1	0	1	0	0	24.977	1	1	1	1	0	1	0	0	0	0		0	0	0	0	0	0	0	0	0	0
0-1350	1	0	2	2		0	0						1	3	2	2	0	1	3	0		0	1	0	1	0	0	24.977	1	1	1	1	0	1	0	0	0	0		0	0	0	0	0	0	0	0	0	0
0-1352	1	0	2	1		0	0						0		1	1	0	0	2	0		1	0	1	0	0	1	25.2994	2	0	0	0	0	0	0	0	0	0		0	0	0	0	0	0	0	0	0	0
0-1352	1	0	2	2		0	0						0		1	1	0	1	2	0		1	0	1	0	0	1	24.4561	1	0	0	0	0	0	0	0	0	0		0	0	0	0	0	0	0	0	0	0
0-1354	1	0	2	1		0	0						1	3	2	2	0	1	2	0		0	1	0	0	0	0	22.4996	1	0	0	0	0	0	0	1	1	1	2	1	0	0	1	1	1	1	0	1	1
0-1354	1	0	2	2		1	1	0.68	0.14	0	0	0	1	3	2	2	0	1	3	1	1	0	1	0	0	0	0	22.4996	1	0	0	0	0	0	0	1	1	1	2	1	0	0	1	1	1	1	0	1	1
0-1356	1	0	1	1		1	1	0.59	0.11	0	0	1	1	5	3	3	0	1	3	0		0	1	1	0	0	0	30.5151	3	0	0	0	0	0	0	1	1	1	2	1	0	0	1	0	0	1	0	1	1
0-1357	1	0	1	1		1	1	5.52	0.68				1	4	3	3	1	1	3	1	1	0	1	1	0	0	0	28.125	2	1	0	1	0	0	0	1	1	1	1	1	0	0	0	0	0	0	0	0	0
0-1358	1	0	1	1	0	0	0	0.02	0.17				1	5	3	5	1	1	3	0		0	0	1	0	0	0	25.7812	2	0	0	0	0	0	0	0	0	0		0	0	0	0	0	0	0	0	0	0
0-1359	1	0	2	1		0	0						1	5	3	2	0	1	3	1	1	0	0	1	0	0	0	25.9645	2	0	0	0	0	0	0	0	0	0		0	0	0	0	0	0	0	0	0	0
0-1359	1	0	2	2		0	0	0.03	0.26				1	5	3	2	0	1	2	1	1	0	0	1	0	0	0	25.9645	2	0	0	0	0	0	0	0	0	0		0	0	0	0	0	0	0	0	0	0
0-1361	1	0	2	1		0	0						1	9	4	1	0	1	3	1	2	0	0	1	0	0	1	30.478	3	0	0	0	0	0	0	0	0	0		0	0	0	0	0	0	0	0	0	0
0-1361	1	0	2	2		0	0						1	9	4	1	0	1	3	1	2	0	0	1	0	0	1	30.478	3	0	0	0	0	0	0	0	0	0		0	0	0	0	0	0	0	0	0	0
0-1363	1	0	2	1		0	0	0.03	0.23				1	4	3	3	0	1	1	0		0	1	0	0	0	1	28.125	2	0	0	0	0	0	0	0	0	0		0	0	0	0	0	0	0	0	0	0
0-1363	1	0	2	2		0	0						1	4	3	3	0	1	3	0		0	1	0	0	0	1	28.125	2	0	0	0	0	0	0	0	0	0		0	0	0	0	0	0	0	0	0	0
0-1365	1	0	2	1	0	0	0	0.03	0.04				1	5	3	4	0	1	3	1	3	0	1	1	0	0	1	32.8731	3	0	0	0	0	0	0	0	0	0		0	0	0	0	0	0	0	0	0	0
0-1365	1	0	2	2		0	0						1	5	3	4	0	1	3	1	1	0	1	1	0	0	1	34.9277	3	0	0	0	0	0	0	1	1	1	1	0	1	0	0	0	0	0	0	0	0
0-1367	1	0	2	1		0	0						1	5	3	2	1	1	2	0		0	0	1	0	0	0	25.3906	2	1	0	1	0	1	0	0	0	0		0	0	0	0	0	0	0	0	0	0
0-1367	1	0	2	2		0	0						1	5	3	2	1	1	2	0		0	0	1	0	1	0	26.1719	2	1	0	1	0	1	0	0	0	0		0	0	0	0	0	0	0	0	0	0
0-1369	1	0	2	1		0	0						1	5	3	4	0	1	3	1	1	0	1	1	0	0	1	23.1405	1	0	0	0	0	0	0	0	0	0		0	0	0	0	0	0	0	0	0	0
0-1369	1	0	2	2		0	0						1	5	3	4	0	1	2	0		0	1	1	0	0	1	23.1405	1	0	0	0	0	0	0	0	0	0		0	0	0	0	0	0	0	0	0	0
0-1371	1	0	1	1		0	0						0		1	6	0	0	1	0		1	0	1	0	0	0	28.8889	2	0	0	0	0	0	0	0	0	0		0	0	0	0	0	0	0	0	0	0
0-1372	1	0	2	1	0	0	0	0.04	0.37				0		1	6	0	1	2	0		1	0	0	0	0	0	25.204	2	0	0	0	0	0	0	0	0	0		0	0	0	0	0	0	0	0	0	0
0-1372	1	0	2	2		0	0						0		1	6	0	1	2	0		1	0	0	0	0	0	24.7768	1	0	0	0	0	0	0	0	0	0		0	0	0	0	0	0	0	0	0	0
0-1374	1	0	2	1	0	0	0	0.05	0.09				0		1	6	0	1	2	0		1	0	1	0	0	0	23.4375	1	0	0	0	0	0	0	0	0	0		0	0	0	0	0	0	0	0	0	0
0-1374	1	0	2	2		0	0						0		1	6	0	1	2	0		0	0	1	0	0	0	23.0469	1	0	0	0	0	0	0	0	0	0		0	0	0	0	0	0	0	0	0	0
0-1376	1	0	2	1	0	0	0	0.05	0.1				1	3	2	4	1	1	3	0		0	1	0	0	0	1	20.4491	1	0	0	0	0	0	0	0	0	0		0	0	0	0	0	0	0	0	0	0
0-1376	1	0	2	2		0	0						1	3	2	4	1	1	3	0		0	1	0	0	0	1	20.4491	1	0	0	0	0	0	0	0	0	0		0	0	0	0	0	0	0	0	0	0
0-1378	1	0	2	1		0	0						1	4	3	2	0	1	2	1	1	0	1	0	0	0	1	24.6548	1	0	0	0	0	0	0	1	1	1	2	1	0	0	1	1	1	1	1	1	1
0-1378	1	0	2	2		0	0						1	4	3	2	0	1	2	1	1	0	1	0	0	0	1	24.6548	1	0	0	0	0	0	0	1	1	1	2	1	0	0	1	1	1	1	1	1	1
0-1380	1	0	2	1		0	0						1	5	3	5	0	1	3	0		0	1	1	0	0	1	25.2926	2	1	0	0	0	0	0	0	0	0		0	0	0	0	0	0	0	0	0	0
0-1380	1	0	2	2		1	0	0.02	0.19	0	0	0	1	5	3	5	0	1	3	0		0	1	1	0	0	1	25.2926	2	1	0	0	0	0	0	0	0	1		0	0	0	0	0	0	0	0	0	0
0-1382	1	0	1	1		0	0	0.13	0.96				1	3	2	3	1	1	3	1	1	0	1	0	1	0	0	41.1184	3	0	0	0	0	0	0	0	0	0		0	0	0	0	0	0	0	0	0	0
0-1383	1	0	2	2		0	0						0		1	1	0	1	2	0		0	0	1	0	0	0	23.7332	1	0	0	0	0	0	0	1	1	1	2	1	0	0	1	0	1	0	0	1	0
0-1383	1	0	2	1		1	1	1.38	0.23	1	1	1	0		1	1	0	1	2	0		0	0	1	0	0	0	23.7332	1	0	0	0	0	0	0	1	1	1	2	1	0	0	1	0	1	0	0	1	0
0-1385	1	0	2	1		0	0	0.05	0.31				0		1	2	0	1	2	0		0	0	1	0	0	0	23.9188	1	0	0	0	0	0	0	0	0	0		0	0	0	0	0	0	0	0	0	0
0-1385	1	0	2	2		0	0						0		1	2	0	1	2	0		0	0	1	0	0	0	23.7259	1	0	0	0	0	0	0	0	0	0		0	0	0	0	0	0	0	0	0	0
0-1387	1	0	2	1		1	0	0.02	0.1	0	1	0	1	8	4	1	0	1	1	0		0	0	0	0	0	1	22.2656	1	0	0	0	0	0	0	0	0	1		0	0	0	0	0	0	0	0	0	0
0-1387	1	0	2	2		0	0						1	8	4	1	0	1	2	0		0	0	1	0	0	1	21.875	1	0	0	0	0	0	0	0	0	0		0	0	0	0	0	0	0	0	0	0
0-1389	1	0	2	1		0	0						1	5	3	2	1	1	2	1	1	0	0	1	0	1	1	20.7756	1	0	0	0	0	0	0	0	0	0		0	0	0	0	0	0	0	0	0	0
0-1389	1	0	2	2		0	0						1	5	3	6	1	1	2	1	1	0	0	1	0	1	1	20.7756	1	0	0	0	0	0	0	0	0	0		0	0	0	0	0	0	0	0	0	0
0-1391	1	0	2	1		0	0						0		1	1	0	1	3	1	2	1	0	1	0	0	0	22.4913	1	0	0	0	0	0	0	0	0	0		0	0	0	0	0	0	0	0	0	0
0-1391	1	0	2	2		0	0						0		1	1	0	1	3	1	2	1	0	1	1	0	0	24.8016	1	0	0	0	0	0	0	0	0	0		0	0	0	0	0	0	0	0	0	0
0-1393	0	0	2	1		0	0	0.03	0.07				0		1	6	0	1	2	0		1	0	0	0	0	0	21.7555	1	0	0	0	0	0	0	0	0	0		0	0	0	0	0	0	0	0	0	0
0-1393	0	0	2	2		0	0						0		1	6	0	1	2	0		1	0	0	0	0	0	21.7555	1	0	0	0	0	0	0	0	0	0		0	0	0	0	0	0	0	0	0	0
0-1395	1	0	1	1		0	0						1	5	3	4	1	1	3	1	2	0	1	1	0	0	1	29.8538	2	0	0	0	0	0	0	1	1	1	2	1	0	0	1	0	0	1	0	0	0
0-1396	1	0	2	1		0	0						1	5	3	3	0	1	3	1	1	0	1	1	0	0	0	32.4868	3	0	0	0	0	0	0	1	1	1	2	1	0	0	1	1	1	1	1	0	1
0-1396	1	0	2	2		0	0						1	5	3	3	0	1	3	1	1	0	1	1	0	0	0	32.4062	3	0	0	0	0	0	0	1	1	1	2	1	0	0	1	1	1	1	1	0	1
0-1398	1	0	2	1		0	0						1	7	4	2	0	1	2	0		0	1	0	0	0	0	24.3496	1	1	0	0	1	0	0	0	0	0		0	0	0	0	0	0	0	0	0	0
0-1398	1	0	2	2		0	0						1	7	4	2	0	1	2	1	2	0	1	0	0	0	0	24.3496	1	1	0	0	1	0	0	0	0	0		0	0	0	0	0	0	0	0	0	0
0-1400	1	0	2	1		0	0						1	5	3	2	0	1	2	0		0	1	1	0	0	1	24.7676	1	1	0	1	0	0	0	0	0	0		0	0	0	0	0	0	0	0	0	0
0-1400	1	0	2	2		0	0						1	5	3	2	0	1	2	0		0	1	1	0	0	1	24.7676	1	1	0	1	0	0	0	0	0	0		0	0	0	0	0	0	0	0	0	0
0-1402	1	0	1	1		0	0	0.05	0.07				1	3	2	3	0	1	3	0		0	1	0	0	0	1	31.2026	3	1	1	0	0	0	0	0	0	0		0	0	0	0	0	0	0	0	0	0
0-1403	1	0	2	2		0	0						1	4	3	6	0	1	2	1	1	0	0	0	0	0	1	21.2306	1	1	1	0	0	0	0	1	1	1	1	0	1	0	0	0	0	0	0	0	0
0-1403	1	0	2	1		1	1	0.37	0.17				1	4	3	2	0	1	2	1	1	0	0	0	0	0	1	21.2306	1	1	1	0	0	0	0	1	1	1	1	0	1	0	0	0	0	0	0	0	0
0-1405	1	0	1	1		0	0	0.01	0.19				1	3	2	5	1	1	3	0		0	1	0	0	0	1	21.6713	1	0	0	0	0	0	0	0	0	0		0	0	0	0	0	0	0	0	0	0
0-1406	1	0	2	1		0	0						1	5	3	2	0	1	2	0		0	1	0	0	0	0	26.2188	2	1	0	0	0	0	0	0	0	0		0	0	0	0	0	0	0	0	0	0
0-1406	1	0	2	2		0	0						1	5	3	2	0	1	2	0		0	0	0	0	0	0	26.5731	2	1	0	0	0	0	0	0	0	0		0	0	0	0	0	0	0	0	0	0
0-1408	1	0	2	1		0	0	0.07	0.1				1	5	3	2	0	1	2	1	1	0	1	1	0	0	1	24.3418	1	0	0	0	0	0	0	1	1	1	2	1	0	0	1	0	1	1	0	0	0
0-1408	1	0	2	2		0	0						1	5	3	2	0	1	2	1	1	0	1	1	0	0	1	24.3418	1	0	0	0	0	0	0	1	1	1	2	1	0	0	1	0	1	1	0	0	0
0-1410	1	0	1	1		0	0						1	5	3	2	1	1	3	1	1	1	0	1	0	0	1	25.9695	2	1	0	0	0	0	0	0	0	0		0	0	0	0	0	0	0	0	0	0
0-1411	1	0	2	1		1	1	2.97	0.9				1	5	3	4	0	1	3	0		0	1	0	0	0	0	20.4444	1	0	0	0	0	0	0	1	1	1	1	0	1	0	0	0	0	0	0	0	0
0-1411	1	0	2	2		1	1	2.37	0.75				1	5	3	4	0	1	3	0		0	1	0	0	0	0	19.91	1	0	0	0	0	0	0	1	1	1	1	0	1	0	0	0	0	0	0	0	0
0-1413	1	0	2	1		0	0						1	4	3	2	0	1	3	0		0	0	0	0	0	1	24.7662	1	0	0	0	0	0	0	0	0	0		0	0	0	0	0	0	0	0	0	0
0-1413	1	0	2	2		0	0						1	4	3	2	0	1	3	1	1	0	0	0	0	0	1	24.4473	1	0	0	0	0	0	0	0	0	0		0	0	0	0	0	0	0	0	0	0
0-1415	1	0	1	1		1	1	4.64	0.32				1	5	3	2	0	1	2	0		0	0	1	0	0	0	27.4077	2	0	0	0	0	0	0	1	1	1	2	1	0	0	1	1	1	1	0	1	1
0-1416	1	0	2	1		0	0						1	4	3	4	1	1	3	1	1	0	1	1	0	1	0	27.5312	2	0	0	0	0	0	0	1	1	1	2	1	0	0	1	0	0	0	0	1	0
0-1416	1	0	2	2		0	0						1	4	3	4	1	1	3	1	1	0	1	1	0	1	0	26.2985	2	0	0	0	0	0	0	1	1	1	2	1	0	0	1	0	0	0	0	1	0
0-1418	1	0	2	1		0	0						1	9	4	5	0	1	3	0		0	0	0	0	0	0	28.125	2	1	0	1	0	0	0	0	0	0		0	0	0	0	0	0	0	0	0	0
0-1418	1	0	2	2		0	0						1	9	4	5	0	1	3	0		0	0	0	0	0	0	28.125	2	1	0	1	0	0	0	0	0	0		0	0	0	0	0	0	0	0	0	0
0-1420	1	0	1	1		0	0						1	9	4	2	0	1	3	0		0	1	0	1	0	0	22.231	1	0	0	0	0	0	0	0	0	0		0	0	0	0	0	0	0	0	0	0
0-1421	1	0	2	1		0	0						1	9	4	2	0	1	3	0		0	1	0	0	0	0	21.2585	1	0	0	0	0	0	0	0	0	0		0	0	0	0	0	0	0	0	0	0
0-1421	1	0	2	2		0	0						1	9	4	2	0	1	3	0		0	1	0	0	0	0	20.5499	1	0	0	0	0	0	0	0	0	0		0	0	0	0	0	0	0	0	0	0
0-1423	1	0	2	1		0	0	0.03	0.09				1	9	4	1	0	1	2	1	1	0	0	1	0	0	0	19.5965	1	0	0	0	0	0	0	0	0	0		0	0	0	0	0	0	0	0	0	0
0-1423	1	0	2	2		0	0						1	9	4	1	0	1	2	1	1	0	0	1	0	0	0	20.5693	1	0	0	0	0	0	0	0	0	0		0	0	0	0	0	0	0	0	0	0
0-1425	1	0	1	1		0	0	0.04	0.17				1	5	3	5	0	1	3	1	1	0	0	1	0	0	1	28.125	2	0	0	0	0	0	0	0	0	0		0	0	0	0	0	0	0	0	0	0
0-1426	1	0	2	1		0	0						1	3	2	2	0	1	3	0		0	1	0	0	0	0	25.1532	2	1	0	1	0	0	0	0	0	0		0	0	0	0	0	0	0	0	0	0
0-1426	1	0	2	2		0	0						1	3	2	2	0	1	3	1	1	0	1	0	0	0	1	25.1532	2	1	0	1	0	0	0	0	0	0		0	0	0	0	0	0	0	0	0	0
0-1428	1	0	2	1		0	0						1	4	3	3	0	1	2	1	1	0	0	0	0	0	1	27.6888	2	0	0	0	0	0	0	1	1	1	2	1	0	0	1	0	1	0	0	1	1
0-1428	1	0	2	2		0	0						1	4	3	3	0	1	2	1	1	0	0	0	0	0	1	27.6888	2	0	0	0	0	0	0	1	1	1	2	1	0	0	1	0	1	0	0	1	1
0-1430	1	0	2	1		0	0						1	5	3	2	1	1	2	0		0	0	1	0	1	1	37.0447	3	0	0	0	0	0	0	0	0	0		0	0	0	0	0	0	0	0	0	0
0-1430	1	0	2	2		0	0						1	5	3	2	1	1	2	1	1	0	0	1	0	1	1	35.3798	3	0	0	0	0	0	0	0	0	0		0	0	0	0	0	0	0	0	0	0
0-1432	1	0	1	1	0	0	0	0.04	0.35				1	3	2	4	1	1	3	0		0	1	0	1	0	0	23.5883	1	0	0	0	0	0	0	0	0	0		0	0	0	0	0	0	0	0	0	0
0-1433	1	0	2	1		1	1	2.2	0.24				1	5	3	2	1	1	2	0		0	1	1	0	1		25.1096	2	0	0	0	0	0	0	0	1	1		0	0	0	0	0	0	0	0	0	0
0-1433	1	0	2	2		0	0						1	5	3	2	1	1	2	0		0	1	1	0	1		25.1096	2	0	0	0	0	0	0	1	1	1	2	0	1	0	0	0	1	1	0	0	0
0-1435	1	0	1	1		0	0						1	8	4	1	1	1	2	1	2	0	0	1	0	0	0	21.5139	1	0	0	0	0	0	0	1	1	1	1	1	0	0	0	0	0	0	0	0	0
0-1436	1	0	2	1		0	0						1	8	4	1	0	1	2	0		0	0	0	0	0	0	18.2899	1	0	0	0	0	0	0	0	0	0		0	0	0	0	0	0	0	0	0	0
0-1436	1	0	2	2		0	0						1	8	4	1	0	1	2	1	2	0	0	0	0	0	0	17.9089	1	0	0	0	0	0	0	0	0	0		0	0	0	0	0	0	0	0	0	0
0-1438	1	0	2	1		0	0	0.01	0.16				1	9	4	1	0	1	2	0		0	1	1	0	0	1	25	1	1	1	1	0	0	0	0	0	0		0	0	0	0	0	0	0	0	0	0
0-1438	1	0	2	2		0	0						1	9	4	1	0	1	2	1	1	0	0	1	0	0	1	25	1	1	1	1	0	0	0	0	0	0		0	0	0	0	0	0	0	0	0	0
0-1440	1	0	2	1		1	1	1.5	0.65				1	4	3	1	0	1	2	1	2	0	0	1	0	0	0	24.977	1	0	0	0	0	0	0	1	1	1	2	1	0	0	1	0	0	1	0	1	1
0-1440	1	0	2	2		1	1	1.12	0.49	0	0	1	1	4	3	1	0	1	2	0		0	0	1	0	0	0	24.977	1	0	0	0	0	0	0	1	1	1	2	1	0	0	1	0	0	1	0	1	1
0-1442	1	0	2	1		0	0						1	4	3	4	1	1	3	1	2	0	1	0	0	1	0	24.8016	1	0	0	0	0	0	0	0	0	0		0	0	0	0	0	0	0	0	0	0
0-1442	1	0	2	2		0	0						1	4	3	4	1	1	3	1	2	0	1	0	0	1	0	24.8016	1	0	0	0	0	0	0	0	0	0		0	0	0	0	0	0	0	0	0	0
0-1444	1	0	2	1	0	0	0	0.02	0.06				1	3	2	2	0	1	2	1	2	0	0	0	1	0	1	25.1039	2	0	0	0	0	0	0	0	0	0		0	0	0	0	0	0	0	0	0	0
0-1444	1	0	2	2		0	0						1	3	2	2	0	1	2	1	1	0	0	0	1	0	1	25.1039	2	0	0	0	0	0	0	0	0	0		0	0	0	0	0	0	0	0	0	0
0-1446	1	0	2	1		1	1	6.34	1.58				1	3	2	4	1	1	3	1	1	1	1	0	0	0	1	25.2826	2	0	0	0	0	0	0	1	1	1	2	1	0	1	1	0	1	1	0	1	1
0-1446	1	0	2	2		1	1	5.5	0.4				1	3	2	4	1	1	3	1	1	1	1	0	0	0	1	26.0262	2	0	0	0	0	0	0	1	1	1	2	1	0	1	1	0	1	1	0	1	1
0-1448	1	0	2	1		0	0						1	9	4	6	0	1	3	0		0	0	0	0	0	0	25.6544	2	0	0	0	0	0	0	0	0	0		0	0	0	0	0	0	0	0	0	0
0-1448	1	0	2	2		0	0						1	9	4	6	0	1	3	0		0	0	0	0	0	0	25.6544	2	0	0	0	0	0	0	0	0	0		0	0	0	0	0	0	0	0	0	0
0-1450	1	0	2	1		0	0						1	4	3	5	0	1	3	0		0	0	1	0	0	1	21.875	1	0	0	0	0	0	0	0	0	0		0	0	0	0	0	0	0	0	0	0
0-1450	1	0	2	2		0	0						1	4	3	5	0	1	3	0		0	1	1	0	0	1	20.7031	1	0	0	0	0	0	0	0	0	0		0	0	0	0	0	0	0	0	0	0
0-1452	1	0	2	1	0	0	0	0.02	0.19				1	3	2	2	0	1	3	1	1	0	0	0	0	0	0	22.0604	1	0	0	0	0	0	0	0	0	0		0	0	0	0	0	0	0	0	0	0
0-1452	1	0	2	2		1	1	6.27	1.8				1	3	2	2	0	1	3	1	1	0	1	0	0	0	0	21.3675	1	0	0	0	0	0	0	1	1	1	2	1	0	0	1	1	1	0	0	1	1
0-1454	1	0	1	1		0	0						1	5	3	2	0	1	2	0		0	1	1	0	0	0	26.7759	2	0	0	0	0	0	0	1	1	1	2	1	0	0	0	0	1	0	0	1	1
0-1455	1	0	2	1	0	1	1	1.32	0.1	0	0	1	1	9	4	1	1	1	2	0		0	0	1	0	0	1	22.1893	1	0	0	0	0	0	0	0	1	1		0	0	0	0	0	0	0	0	0	0
0-1455	1	0	2	2		0	0						1	9	4	1	0	1	2	0		0	0	1	0	0	1	23.6128	1	0	0	0	0	0	0	1	1	1	2	0	1	0	1	0	1	0	0	0	0
0-1457	1	0	1	1		1	0	0.16	0.09	0	0	0	1	5	3	6	0	1	2	1	3	0	0	1	0	0	0	23.4375	1	0	0	0	0	0	0	0	0	1		0	0	0	0	0	0	0	0	0	0
0-1458	1	0	2	1	0	0	0	0.02	0.31				1	5	3	1	0	1	2	1	1	0	1	0	0	0	0	27.0538	2	0	0	0	0	0	0	0	0	0		0	0	0	0	0	0	0	0	0	0
0-1458	1	0	2	2		1	0	0.05	0.34	0	0	0	1	5	3	1	0	1	2	1	1	0	0	0	0	0	0	27.8159	2	0	0	0	0	0	0	0	0	1		0	0	0	0	0	0	0	0	0	0
0-1460	1	0	2	1		0	0						1	5	3	3	1	1	3	1	1	0	1	1	0	1	0	27.3438	2	0	0	0	0	0	0	0	0	0		0	0	0	0	0	0	0	0	0	0
0-1460	1	0	2	2		0	0						1	5	3	3	1	1	3	1	1	0	1	1	0	1	0	26.9531	2	0	0	0	0	0	0	0	0	0		0	0	0	0	0	0	0	0	0	0
0-1462	1	0	1	1		1	1	0.39	3.56				1	5	3	2	1	1	3	1	1	0	1	1	0	0	0	22.2656	1	0	0	0	0	0	0	1	1	1	1	1	0	1	0	0	0	0	0	0	0
0-1463	1	0	1	1		1	1	1.69	0.64				0		1	3	0	1	3	0		0	1	1	0	0	0	34.8381	3	0	0	0	0	0	0	1	1	1	2	1	0	0	1	0	1	1	1	0	0
0-1464	1	0	2	2		1	0	0.52	0.1				1	9	4	2	0	1	2	0		0	1	1	0	0	0	22.0604	1	0	0	0	0	0	0	0	0	1		0	0	0	0	0	0	0	0	0	0
0-1464	1	0	2	1		0	0						1	9	4	2	0	1	2	0		0	1	1	0	0	0	22.0604	1	0	0	0	0	0	0	0	0	0		0	0	0	0	0	0	0	0	0	0
0-1466	1	0	2	1	0	0	0	0.04	0.21				1	5	3	4	1	1	3	1	1	0	1	0	0	0	1	23.4375	1	0	0	0	0	0	0	0	0	0		0	0	0	0	0	0	0	0	0	0
0-1466	1	0	2	2		0	0						1	5	3	4	1	1	3	1	1	0	1	0	0	0	1	23.4375	1	0	0	0	0	0	0	0	0	0		0	0	0	0	0	0	0	0	0	0
0-1468	1	0	1	1		0	0						1	9	4	1	0	1	3	0		0	0	1	0	0	0	22.0317	1	0	0	0	0	0	0	0	0	0		0	0	0	0	0	0	0	0	0	0
0-1469	1	0	1	1	0	0	0	0.14	0.26				1	5	3	2	1	1	3	1	1	0	1	1	0	1	0	19.1406	1	0	0	0	0	0	0	0	0	0		0	0	0	0	0	0	0	0	0	0
0-1470	1	0	2	2		0	0						1	9	4	1	0	1	2	0		0	0	1	0	1	0	29.3575	2	1	1	0	0	0	0	1	1	1	2	1	0	0	1	0	0	1	1	1	1
0-1470	1	0	2	1		1	1	0.17	0.17	0	1	0	1	9	4	1	0	1	2	0		0	0	1	0	1	0	28.6048	2	1	1	0	0	0	0	1	1	1	2	1	0	0	1	0	0	1	1	1	1
0-1472	1	0	2	1		0	0						1	4	3	6	0	1	2	1	1	0	1	1	0	0	1	28.8889	2	0	0	0	0	0	0	1	1	1	1	0	1	0	0	0	0	0	0	0	0
0-1472	1	0	2	2		0	0						1	4	3	6	0	1	2	1	1	0	1	1	0	0	1	28.8889	2	0	0	0	0	0	0	1	1	1	1	0	1	0	0	0	0	0	0	0	0
0-1474	1	0	2	1		0	0						1	8	4	1	1	1	2	1	1	0	0	0	0	1	0	29.3848	2	0	0	0	0	0	0	0	0	0		0	0	0	0	0	0	0	0	0	0
0-1474	1	0	2	2		0	0						1	8	4	1	1	1	2	1	1	0	0	0	0	1	0	29.3848	2	0	0	0	0	0	0	0	0	0		0	0	0	0	0	0	0	0	0	0
0-1476	1	0	1	1		1	1	0.49	0.28				1	4	3	3	1	1	3	1	1	0	1	1	0	0	0	29.4321	2	0	0	0	0	0	0	1	1	1	2	1	0	0	1	0	1	1	0	0	0
0-1477	0	0	1	1		1	1	8.01	3.99				1	9	4	2	0	1	3	0		1	0	1	0	0	1	31.2175	3	0	0	0	0	0	0	1	1	1	2	1	0	0	1	0	0	1	0	1	1
0-1478	1	0	1	1		1	1	1.26	0.46	0	0	0	1	5	3	2	1	1	3	0		0	1	1	0	0	1	26.3465	2	0	0	0	0	0	0	1	1	1	2	1	0	0	1	0	1	1	0	0	1
0-1479	1	0	2	1	0	0	0	0.04	0.13				1	3	2	5	0	1	3	0		0	1	0	0	0	1	21.3675	1	0	0	0	0	0	0	0	0	0		0	0	0	0	0	0	0	0	0	0
0-1479	1	0	2	2		0	0						1	3	2	5	1	1	3	0		0	1	0	0	0	1	21.7784	1	0	0	0	0	0	0	0	0	0		0	0	0	0	0	0	0	0	0	0
0-1481	1	0	1	1		0	0						0		1	6	0	1	2	0		0	0	1	0	1	0	26.6667	2	0	0	0	0	0	0	0	0	0		0	0	0	0	0	0	0	0	0	0
0-1482	1	0	1	1		1	1	0.03	0.12				1	3	2	1	0	1	3	0		0	0	0	0	0	1	24.0238	1	1	0	1	0	0	0	0	1	1		0	0	0	0	0	0	0	0	0	0
0-1483	1	0	2	1		1	1	2.54	0.3				1	3	2	5	0	1	3	1	1	0	1	0	0	0	0	20.5049	1	0	0	0	0	0	0	1	1	1	2	0	1	0	0	1	1	0	0	1	0
0-1483	1	0	2	2		0	0						1	3	2	5	0	1	3	1	1	0	1	0	0	0	0	20.5049	1	0	0	0	0	0	0	1	1	1	2	0	1	0	0	1	1	0	0	1	0
0-1485	1	0	2	1	0	0	0	0.03	0.2				1	3	2	5	0	1	3	0		0	1	0	0	0	1	21.4844	1	0	0	0	0	0	0	0	0	0		0	0	0	0	0	0	0	0	0	0
0-1485	1	0	2	2		0	0						1	3	2	5	0	1	3	1	2	0	1	0	0	0	1	21.875	1	0	0	0	0	0	0	0	0	0		0	0	0	0	0	0	0	0	0	0
0-1487	1	0	1	1	0	0	0	0.03	0.16				1	9	4	1	0	1	3	0		1	0	1	0	0	0	22.1893	1	0	0	0	0	0	0	0	0	0		0	0	0	0	0	0	0	0	0	0
0-1488	1	0	2	1		0	0						0		1	6																				0	0	0
0-1488	1	0	2	2		0	0						0		1	6																				0	0	0
0-1490	1	0	2	1	0	0	0	0.03	0.07				1	3	2	3	1	1	2	1	1	0	0	0	0	0	1	19.0311	1	0	0	0	0	0	0	0	0	0		0	0	0	0	0	0	0	0	0	0
0-1490	1	0	2	2		0	0						1	3	2	3	1	1	2	0		0	0	0	0	0	1	19.3772	1	0	0	0	0	0	0	0	0	0		0	0	0	0	0	0	0	0	0	0
0-1492	0	0	2	1	0	0	0	0.06	0.17				1	3	2	2	0	1	2	0		0	1	1	0	0	1	19.1467	1	0	0	0	0	0	0	0	0	0		0	0	0	0	0	0	0	0	0	0
0-1492	0	0	2	2		0	0						1	3	2	2	0	1	2	0		0	1	1	0	0	1	18.662	1	0	0	0	0	0	0	0	0	0		0	0	0	0	0	0	0	0	0	0
0-1494	1	0	2	1	0	0	0	0.15	0.06				0		1	6	0	1	2	1	1	0	0	1	0	0	1	26.0262	2	1	0	0	1	0	0	0	0	0		0	0	0	0	0	0	0	0	0	0
0-1494	1	0	2	2		0	0						0		1	6	1	1	2	1	1	0	0	1	0	0	1	24.539	1	1	0	0	1	0	0	0	0	0		0	0	0	0	0	0	0	0	0	0
0-1496	1	0	2	1	0	1	1	4.4	0.44				1	5	3	2	1	1	2	1	1	0	0	1	0	0	0	24.977	1	0	0	0	0	0	0	0	1	1		0	0	0	0	0	0	0	0	0	0
0-1496	1	0	2	2		0	0						1	5	3	2	1	1	2	1	1	0	0	1	0	0	0	24.977	1	0	0	0	0	0	0	1	1	1	1	0	1	0	0	0	0	0	0	0	0
0-1498	1	0	1	1		0	0	0.03	0.12				1	3	2	2	0	1	3	0		0	1	0	0	0	0	20.9572	1	0	0	0	0	0	0	0	0	0		0	0	0	0	0	0	0	0	0	0
0-1499	1	0	2	1	0	0	0	0.02	0.14				1	3	2	2	0	1	2	1	2	0	0	0	0	0	1	24.0346	1	0	0	0	0	0	0	0	0	0		0	0	0	0	0	0	0	0	0	0
0-1499	1	0	2	2		0	0						1	3	2	2	0	1	3	0		0	0	0	0	0	1	24.0346	1	0	0	0	0	0	0	0	0	0		0	0	0	0	0	0	0	0	0	0
0-1501	1	0	2	1		0	0						1	3	2	2	0	1	2	0		0	1	0	0	0	1	26.8977	2	0	0	0	0	0	0	0	0	0		0	0	0	0	0	0	0	0	0	0
0-1501	1	0	2	2		0	0						1	3	2	2	0	1	3	0		0	1	0	0	0	1	26.8977	2	0	0	0	0	0	0	0	0	0		0	0	0	0	0	0	0	0	0	0
0-1503	1	0	1	1		0	0						1	4	3	1	0	1	3	0		0	1	0	0	0	0	33.7778	3	0	0	0	0	0	0	0	0	0		0	0	0	0	0	0	0	0	0	0
0-1504	1	0	1	1		1	1	5.79	1.11				1	4	3	2	0	1	2	1	1	0	1	0	0	0	1	26.8136	2	0	0	0	0	0	0	1	1	1	2	1	0	0	1	0	1	0	0	0	1
0-1505	0	0	2	1		0	0						1	4	3	2	1	1	2	1	1	0	1	1	0	0	1	27.5802	2	0	0	0	0	0	0	1	1	1	2	1	0	0	1	1	1	1	1	0	1
0-1505	0	0	2	2		0	0						1	4	3	2	1	1	2	1	1	0	1	1	0	0	1	25.4028	2	0	0	0	0	0	0	1	1	1	2	1	0	0	1	1	1	1	1	0	1
0-1507	1	0	1	1		0	0						0		1	6	0	1	1	0		1	0	1	0	0	0	26.9531	2	0	0	0	0	0	0	0	0	0		0	0	0	0	0	0	0	0	0	0
0-1508	1	0	2	1		0	0						1	9	4	5	0	1	3	1	1	0	0	0	0	0	0	25.7778	2	0	0	0	0	0	0	0	0	0		0	0	0	0	0	0	0	0	0	0
0-1508	1	0	2	2		1	1	0.02	0.65	0	0	0	1	9	4	5	0	1	3	0		0	1	0	0	0	0	25.7778	2	0	0	0	0	0	0	1	1	1	1	0	1	0	0	0	0	0	0	0	0
0-1510	1	0	2	1		0	0	0.05	2.19				1	5	3	3	1	1	3	1	1	0	1	1	0	1	1	25	1	0	0	0	0	0	0	0	0	0		0	0	0	0	0	0	0	0	0	0
0-1510	1	0	2	2		0	0						1	5	3	3	1	1	3	0		0	1	1	0	1	1	24.4352	1	0	0	0	0	0	0	0	0	0		0	0	0	0	0	0	0	0	0	0
0-1512	1	0	1	1		1	1	4.84	0.94				1	9	4	5	0	1	3	1	1	0	1	0	0	0	0	25.5296	2	1	0	0	1	0	0	1	1	1	2	1	0	0	1	1	1	1	0	1	1
0-1513	1	0	1	1		1	1	5.91	4.05				1	3	2	1	0	1	3	0		0	1	0	0	1	0	21.0938	1	0	0	0	0	0	0	0	1	1		0	0	0	0	0	0	0	0	0	0
0-1514	1	0	1	1		1	1	2.07	1.18				0		1	6	0	1	2	1	2	0	0	1	0	0	0	27.5482	2	0	0	0	0	0	0	1	1	1	2	1	0	0	0	1	1	0	1	0	0
0-1515	1	0	2	1		1	1	4.99	2.55				1	4	3	2	0	1	2	1	1	0	1	0	0	0	0	23.4375	1	0	0	0	0	0	0	1	1	1	2	1	0	0	1	0	0	1	0	1	1
0-1515	1	0	2	2		1	1	3.77	1.26				1	4	3	2	0	1	2	1	1	0	1	0	0	0	0	23.4375	1	0	0	0	0	0	0	1	1	1	2	1	0	0	1	0	0	1	0	1	1
0-1517	1	0	2	1		0	0						0		1	6	0	1	2	0		0	1	1	0	0	1	20.5457	1	0	0	0	0	0	0	0	0	0		0	0	0	0	0	0	0	0	0	0
0-1517	1	0	2	2		0	0						0		1	6	0	1	3	0		0	1	1	0	0	1	20.5457	1	0	0	0	0	0	0	0	0	0		0	0	0	0	0	0	0	0	0	0
0-1519	1	0	2	1	0	0	0	0.05	0.12				1	5	3	2	1	1	3	1	1	0	1	1	0	1	1	24.2188	1	1	0	0	0	0	0	0	0	0		0	0	0	0	0	0	0	0	0	0
0-1519	1	0	2	2		0	0						1	5	3	2	1	1	2	1	1	0	1	1	0	1	1	26.1719	2	1	0	0	0	0	0	0	0	0		0	0	0	0	0	0	0	0	0	0
0-1521	1	0	2	1	0	0	0	0.02	0.03				1	5	3	3	1	1	3	0		0	1	1	0	0	1	24.4444	1	0	0	0	0	0	0	0	0	0		0	0	0	0	0	0	0	0	0	0
0-1521	1	0	2	2		0	0						1	5	3	4	1	1	3	0		0	1	1	0	0	1	24.8889	1	0	0	0	0	0	0	0	0	0		0	0	0	0	0	0	0	0	0	0
0-1523	1	0	2	1		1	1	5.18	0.88				0		1	6	0	1	2	1	2	0	0	1	0	0	0	22.3133	1	0	0	0	0	0	0	1	1	1	2	1	0	0	1	1	1	1	0	1	1
0-1523	1	0	2	2		1	1	4.01	0.33				0		1	6	0	1	2	1	2	0	0	1	0	0	0	22.3133	1	0	0	0	0	0	0	1	1	1	2	1	0	0	1	1	1	1	0	1	1
0-1525	1	0	2	1		0	0						0		1	6	0	1	2	1	2	0	0	0	0	0	0	23.1111	1	0	0	0	0	0	0	1	1	1	2	1	0	0	1	0	1	1	1	1	0
0-1525	1	0	2	2		0	0	0.11	0.4				0		1	6	0	1	2	1	2	1	0	0	0	0	0	23.1111	1	0	0	0	0	0	0	1	1	1	2	1	0	0	1	0	1	1	1	1	0
0-1527	1	0	2	1	0	0	0	0.04	0.09				1	5	3	4	1	1	3	1	1	0	1	1	0	0	1	19.8141	1	0	0	0	0	0	0	0	0	0		0	0	0	0	0	0	0	0	0	0
0-1527	1	0	2	2		0	0						1	5	3	4	1	1	3	1	2	0	1	1	0	0	1	20.7031	1	0	0	0	0	0	0	0	0	0		0	0	0	0	0	0	0	0	0	0
0-1529	1	0	1	1	0	0	0	0.05	0.18				0		1	6	0	1	2	0		0	0	0	0	0	0	22.719	1	1	0	0	0	0	0	0	0	0		0	0	0	0	0	0	0	0	0	0
0-1530	1	0	2	1		1	1	6.55	3.06				1	5	3	2	1	1	3	0		0	0	1	0	0	1	23.8054	1	0	0	0	0	0	0	1	1	1	2	1	0	0	0	0	1	0	0	1	1
0-1530	1	0	2	2		1	1	6.12	0.49				1	5	3	2	1	1	2	0		0	0	1	0	0	1	24.8889	1	0	0	0	0	0	0	1	1	1	2	1	0	0	0	0	1	0	0	1	1
0-1532	1	0	2	1		0	0	0.03	0.11				1	5	3	2	0	1	3	0		0	0	0	0	0	1	24.1415	1	0	0	0	0	0	0	0	0	0		0	0	0	0	0	0	0	0	0	0
0-1532	1	0	2	2		0	0						1	5	3	1	0	1	3	0		0	0	0	0	0	1	24.6548	1	0	0	0	0	0	0	0	0	0		0	0	0	0	0	0	0	0	0	0
0-1534	1	0	2	1		0	0						1	4	3	4	0	1	3	1	2	0	1	1	0	0	1	19.1001	1	0	0	0	0	0	0	0	0	0		0	0	0	0	0	0	0	0	0	0
0-1534	1	0	2	2		1	0	0.54	0.81	0	1	0	1	4	3	2	0	1	3	1	1	0	1	1	0	0	1	18.6453	1	0	0	0	0	0	0	0	0	1		0	0	0	0	0	0	0	0	0	0
0-1536	1	0	2	1		0	0						1	6	4	3	0	1	3	0		0	1	1	1	0	1	28.578	2	0	0	0	0	0	0	1	1	1	1	0	1	0	0	0	0	0	0	0	0
0-1536	1	0	2	2		0	0						1	6	4	3	0	1	3	0		0	1	1	1	0	1	30.4832	3	0	0	0	0	0	0	1	1	1	1	0	1	0	0	0	0	0	0	0	0
0-1538	1	0	2	1	0	1	1	0.02	0.03				1	5	3	4	0	1	3	1	1	0	1	0	0	0	0	24.3824	1	0	0	0	0	0	0	0	1	1		0	0	0	0	0	0	0	0	0	0
0-1538	1	0	2	2		1	1	6.92	3.32				1	5	3	4	0	1	3	1	1	0	1	0	0	0	0	25.0995	2	0	0	0	0	0	0	1	1	1	2	1	1	0	1	1	1	0	0	0	0
0-1540	1	0	2	1		0	0						1	4	3	1	0	1	3	0		0	0	1	0	0	0	20	1	0	0	0	0	0	0	0	0	0		0	0	0	0	0	0	0	0	0	0
0-1540	1	0	2	2		0	0						1	4	3	1	0	1	3	0		0	0	1	0	0	0	20.4444	1	0	0	0	0	0	0	0	0	0		0	0	0	0	0	0	0	0	0	0
0-1542	1	0	2	1		0	0						1	5	3	4	0	1	3	0		0	1	1	0	1	1	28.125	2	1	1	0	0	0	0	0	0	0		0	0	0	0	0	0	0	0	0	0
0-1542	1	0	2	2		0	0						1	5	3	4	0	1	3	0		0	1	1	0	1	1	28.125	2	1	1	0	0	0	0	0	0	0		0	0	0	0	0	0	0	0	0	0
0-1544	1	0	2	1		0	0						0		1	1	0	1	2	0		0	0	0	0	0	0	25.5296	2	0	0	0	0	0	0	0	0	0		0	0	0	0	0	0	0	0	0	0
0-1544	1	0	2	2		0	0						0		1	1	0	1	2	0		0	0	0	0	0	0	25.5296	2	0	0	0	0	0	0	0	0	0		0	0	0	0	0	0	0	0	0	0
0-1546	1	0	2	1	0	0	0	0.03	0.12				1	3	2	2	0	1	2	1	2	0	0	0	0	0	0	19.433	1	0	0	0	0	0	0	0	0	0		0	0	0	0	0	0	0	0	0	0
0-1546	1	0	2	2		0	0						1	3	2	2	0	1	3	1	1	0	1	0	0	0	0	19.433	1	0	0	0	0	0	0	1	1	1	2	1	0	0	0	1	1	1	0	1	1
0-1548	1	0	2	1	0	0	0	0.05	0.08				0		1	6	1	1	2	0		1	0	0	0	0	0	23.4375	1	0	0	0	0	0	0	0	0	0		0	0	0	0	0	0	0	0	0	0
0-1548	1	0	2	2		0	0						0		1	6	0	1	2	0		1	0	0	0	0	0	23.4375	1	0	0	0	0	0	0	0	0	0		0	0	0	0	0	0	0	0	0	0
0-1550	1	0	2	1		0	0						1	8	4	1	0	1	2	0		0	0	0	0	0	0	22.8928	1	0	0	0	0	0	0	0	0	0		0	0	0	0	0	0	0	0	0	0
0-1550	1	0	2	2		0	0						1	8	4	1	0	1	2	0		0	0	0	0	0	0	23.3091	1	0	0	0	0	0	0	0	0	0		0	0	0	0	0	0	0	0	0	0
0-1552	1	0	2	1	0	0	0	0.08	0.09				0		1	3	0	1	3	0		0	1	1	0	0	0	20.7756	1	0	0	0	0	0	0	0	0	0		0	0	0	0	0	0	0	0	0	0
0-1552	1	0	2	2		0	0						0		1	3	0	1	3	1	1	0	1	1	0	0	0	20.7756	1	0	0	0	0	0	0	0	0	0		0	0	0	0	0	0	0	0	0	0
0-1554	1	0	2	1		0	0						0		1	6	0	1	2	1	1	0	0	1	0	1	0	19.052	1	0	0	0	0	0	0	0	0	0		0	0	0	0	0	0	0	0	0	0
0-1554	1	0	2	2		0	0						0		1	6	0	1	2	1	1	0	0	1	0	1	0	19.052	1	0	0	0	0	0	0	0	0	0		0	0	0	0	0	0	0	0	0	0
0-1556	1	0	1	1		1	1	0.23	0.25				1	5	3	2	0	1	2	1	1	0	1	1	0	0	0	23.8281	1	0	0	0	0	0	0	1	1	1	2	1	0	0	1	0	1	1	1	1	1
0-1557	1	0	2	1		1	0	0.04	0.03	0	0	0	1	9	4	1	0	1	3	1	1	1	0	0	0	0	0	17.7154	1	0	0	0	0	0	0	0	0	1		0	0	0	0	0	0	0	0	0	0
0-1557	1	0	2	2		0	0						1	9	4	1	0	1	3	1	1	1	0	0	0	0	0	17.7154	1	0	0	0	0	0	0	0	0	0		0	0	0	0	0	0	0	0	0	0
0-1559	1	0	1	1		1	1	4.59	0.4				1	5	3	5	0	1	3	1	1	0	1	1	0	1	0	21.2084	1	1	0	0	0	0	0	0	1	1		0	0	0	0	0	0	0	0	0	0
0-1560	1	0	2	1		0	0						1	5	3	5	0	1	2	0		0	0	1	0	0	0	22.2222	1	0	0	0	0	0	0	0	0	0		0	0	0	0	0	0	0	0	0	0
0-1560	1	0	2	2		1	0	0.08	0.15	0	0	0	1	5	3	5	0	1	2	0		0	0	1	0	0	0	22.2222	1	0	0	0	0	0	0	0	0	1		0	0	0	0	0	0	0	0	0	0
0-1562	1	0	1	1	0	0	0	0.02	0.1				0		1	6	0	1	2	0		1	0	1	0	0	0	22.0386	1	1	0	1	0	0	0	0	0	0		0	0	0	0	0	0	0	0	0	0
0-1563	1	0	1	1		1	1	1.94	0.1				1	5	3	1	0	1	2	1	2	0	0	0	0	0	1	25.7959	2	0	0	0	0	0	0	1	1	1	2	1	0	0	1	0	1	1	0	0	0
0-1564	1	0	2	1		0	0						1	5	3	2	1	1	3	0		0	1	0	0	0	0	29.3575	2	0	0	0	0	0	0	1	1	1	2	1	0	0	1	0	0	1	0	1	0
0-1564	1	0	2	2		1	1	0.21	0.2	1	0	0	1	5	3	2	1	1	2	1	1	0	1	0	0	0	0	29.0006	2	0	0	0	0	0	0	1	1	1	2	1	0	0	1	0	0	1	0	1	0
0-1566	1	0	2	1		0	0						1	5	3	2	1	1	3	1	1	0	1	1	1	0	0	26.6728	2	1	1	0	0	0	0	0	0	0		0	0	0	0	0	0	0	0	0	0
0-1566	1	0	2	2		0	0						1	5	3	2	1	1	3	0		0	1	1	0	0	0	25.5296	2	1	1	0	0	0	0	0	0	0		0	0	0	0	0	0	0	0	0	0
0-1568	1	0	2	1		0	0						1	9	4	5	0	1	3	0		0	1	0	0	0	0	20.3954	1	0	0	0	0	0	0	0	0	0		0	0	0	0	0	0	0	0	0	0
0-1568	1	0	2	2		0	0						1	9	4	5	0	1	3	0		0	1	0	0	0	0	20.8117	1	0	0	0	0	0	0	0	0	0		0	0	0	0	0	0	0	0	0	0
0-1570	1	0	2	1	0	0	0	0.07	0.07				1	5	3	4	1	1	3	1	1	0	1	0	0	0	0	22.3133	1	1	0	0	0	0	0	0	0	0		0	0	0	0	0	0	0	0	0	0
0-1570	1	0	2	2		0	0						1	5	3	4	1	1	3	1	1	0	1	0	0	0	0	22.3133	1	1	0	0	0	0	0	0	0	0		0	0	0	0	0	0	0	0	0	0
0-1572	1	0	2	1		0	0	0.11	0.29				1	5	3	5	1	1	3	0		0	1	1	0	0	0	21.83	1	0	0	0	0	0	0	0	0	0		0	0	0	0	0	0	0	0	0	0
0-1572	1	0	2	2		0	0						1	5	3	1	0	1	3	0		0	0	1	0	0	0	23.7118	1	0	0	0	0	0	0	0	0	0		0	0	0	0	0	0	0	0	0	0
0-1574	1	0	2	1		1	1	2.46	1.57				1	4	3	4	1	1	3	1	1	0	1	1	1	1	1	24.2215	1	0	0	0	0	0	0	1	1	1	2	1	0	0	1	0	0	1	0	0	0
0-1574	1	0	2	2		1	1	1.55	0.47				1	4	3	4	1	1	3	0		0	1	1	1	1	1	23.6614	1	0	0	0	0	0	0	1	1	1	2	1	0	0	1	0	0	1	0	0	0
0-1576	1	0	2	1		0	0						0		1	1	0	1	2	1	1	0	0	1	0	0	0	22.3081	1	0	0	0	0	0	0	0	0	0		0	0	0	0	0	0	0	0	0	0
0-1576	1	0	2	2		0	0						0		1	1	0	1	2	0		0	0	1	0	0	0	22.8624	1	0	0	0	0	0	0	1	1	1	2	1	0	0	1	1	0	0	0	0	0
0-1578	1	0	2	1		0	0						1	5	3	5	1	1	3	0		0	0	1	0	0	0	23.4952	1	0	0	0	0	0	0	0	0	0		0	0	0	0	0	0	0	0	0	0
0-1578	1	0	2	2		0	0						1	5	3	5	1	1	3	0		0	0	1	0	0	0	23.7088	1	0	0	0	0	0	0	0	0	0		0	0	0	0	0	0	0	0	0	0
0-1580	1	0	2	1		0	0						0		1	6	0	1	2	0		0	0	0	0	0	0	27.6095	2	0	0	0	0	0	0	0	0	0		0	0	0	0	0	0	0	0	0	0
0-1580	1	0	2	2		0	0						0		1	6	0	1	2	0		0	0	0	0	0	0	26.5731	2	0	0	0	0	0	0	0	0	0		0	0	0	0	0	0	0	0	0	0
0-1582	1	0	2	1		1	1	2.12	0.23				1	5	3	2	0	1	2	1	2	0	0	1	0	0	1	24.0346	1	0	0	0	0	0	0	1	1	1	2	1	0	0	1	0	1	1	0	1	1
0-1582	1	0	2	2		1	1	1.27	0.24	0	1	1	1	5	3	2	0	1	2	1	1	0	0	1	0	0	1	24.0346	1	0	0	0	0	0	0	1	1	1	2	1	0	0	1	0	1	1	0	1	1
0-1584	1	0	2	1		0	0	0.06	0.24				1	9	4	3	1	1	3	1	1	0	1	1	0	0	0	18.5178	1	0	0	0	0	0	0	0	0	0		0	0	0	0	0	0	0	0	0	0
0-1584	1	0	2	2		0	0						1	9	4	2	1	1	2	0		0	1	1	0	0	0	20.0288	1	0	0	0	0	0	0	0	0	0		0	0	0	0	0	0	0	0	0	0
0-1586	1	0	2	1		0	0	0.23	0.2				1	4	3	4	0	1	3	0		0	1	1	0	0	1	22.4766	1	0	0	0	0	0	0	0	0	0		0	0	0	0	0	0	0	0	0	0
0-1586	1	0	2	2		1	0	0.24	0.25	0	0	0	1	4	3	4	0	1	3	0		0	1	1	0	0	1	22.0604	1	0	0	0	0	0	0	0	0	1		0	0	0	0	0	0	0	0	0	0
0-1588	1	0	2	1	0	0	0	0.07	0.05				1	5	3	4	1	1	3	1	1	0	1	1	0	1	1	29.7442	2	0	0	0	0	0	0	0	0	0		0	0	0	0	0	0	0	0	0	0
0-1588	1	0	2	2		0	0						1	5	3	4	1	1	3	1	1	0	1	1	1	1	1	29.3848	2	0	0	0	0	0	0	0	0	0		0	0	0	0	0	0	0	0	0	0
0-1590	1	0	2	1	0	0	0	0.05	0.09				1	5	3	4	1		3	1	1	0	1	1	0	0	1	25.7778	2	0	0	0	0	0	0	0	0	0		0	0	0	0	0	0	0	0	0	0
0-1590	1	0	2	2		0	0						1	5	3	4	1	1	3	1	1	0	1	1	0	0	1	25.7778	2	0	0	0	0	0	0	0	0	0		0	0	0	0	0	0	0	0	0	0
0-1592	1	0	2	1	0	0	0	0.03	0.15				0		1	6	0	1	2	1	2	0	0	1	0	0	0	21.7079	1	0	0	0	0	0	0	0	0	0		0	0	0	0	0	0	0	0	0	0
0-1592	1	0	2	2		0	0						0		1	6	0	1	2	0		1	0	1	0	0	0	21.7079	1	0	0	0	0	0	0	0	0	0		0	0	0	0	0	0	0	0	0	0
0-1594	1	0	2	1	0	0	0	0.03	1.24				1	9	4	5	0	1	2	0		0	0	1	0	0	0	21.4844	1	0	0	0	0	0	0	0	0	0		0	0	0	0	0	0	0	0	0	0
0-1594	1	0	2	2		0	0						1	9	4	5	0	1	2	0		0	0	1	0	0	0	20.7031	1	0	0	0	0	0	0	0	0	0		0	0	0	0	0	0	0	0	0	0
0-1596	1	0	2	1		0	0						1	4	3	3	0	1	3	0		0	1	0	0	0	0	21.875	1	1	1	0	0	0	0	0	0	0		0	0	0	0	0	0	0	0	0	0
0-1596	1	0	2	2		0	0						1	4	3	3	0	1	3	0		0	1	0	0	0	0	21.875	1	1	1	0	0	0	0	0	0	0		0	0	0	0	0	0	0	0	0	0
0-1598	1	0	1	1	0	0	0	0.1	0.11				1	5	3	4	1	1	3	1	1	0	1	0	0	1	0	28.764	2	0	0	0	0	0	0	0	0	0		0	0	0	0	0	0	0	0	0	0
0-1599	1	0	2	1		1	1	6.17	0.76				1	5	3	1	0	1	2	0		0	0	0	0	0	1	24.7475	1	0	0	0	0	0	0	1	1	1	2	1	0	0	1	0	0	1	0	0	0
0-1599	1	0	2	2		1	1	2.34	0.71				1	5	3	1	0	1	2	0		0	0	0	0	0	1	24.3418	1	0	0	0	0	0	0	1	1	1	2	1	0	0	1	0	0	1	0	0	0
0-1601	1	0	1	1	0	0	0	0.07	0.1				1	4	3	2	0	1	3	1	1	0	0	1	0	0	1	38.0886	3	1	0	1	0	0	0	0	0	0		0	0	0	0	0	0	0	0	0	0
0-1602	1	0	2	1	0	1	1	5.49					1	4	3	4	1	1	3	1	1	0	1	1	0	0	0	20.8117	1	0	0	0	0	0	0	0	1	1		0	0	0	0	0	0	0	0	0	0
0-1602	1	0	2	2		1	1	2.97	0.79				1	4	3	4	1	1	3	1	1	0	1	1	0	0	0	20.8117	1	0	0	0	0	0	0	1	1	1	1	0	1	0	0	0	0	0	0	0	0
0-1604	1	0	2	2		0	0						1	9	4	1	0	1	3	0		0	1	1	0	0	0	22.3214	1	0	0	0	0	0	0	1	1	1	2	1	0	0	1	0	1	1	0	0	1
0-1604	1	0	2	1		1	1	0.57	0.44	0	1	1	1	9	4	1	0	1	3	0		0	1	1	0	0	0	22.3214	1	0	0	0	0	0	0	1	1	1	2	1	0	0	1	0	1	1	0	0	1
0-1606	1	0	2	1		0	0						1	4	3	2	1	1	2	0		0	0	0	0	0	1	23.7253	1	0	0	0	0	0	0	0	0	0		0	0	0	0	0	0	0	0	0	0
0-1606	1	0	2	2		1	1	7.96	1.17				1	4	3	2	1	1	2	0		0	1	0	0	0	1	24.974	1	0	0	0	0	0	0	0	1	1		0	0	0	0	0	0	0	0	0	0
0-1608	0	0	1	1	0	0	0	0.05	0.07				1	8	4	3	0	1	3	1	1	0	1	0	0	0	0	26.7759	2	0	0	0	0	0	0	0	0	0		0	0	0	0	0	0	0	0	0	0
0-1609	1	0	2	2		0	0						1	8	4	1	0	1	2	0		0	0	1	0	0	1	27.1809	2	0	0	0	0	0	0	0	0	0		0	0	0	0	0	0	0	0	0	0
0-1609	1	0	2	1		1	0	0.17	0.44	1	1	0	1	8	4	1	1	1	2	0		0	0	1	0	0	1	27.1809	2	0	0	0	0	0	0	0	0	1		0	0	0	0	0	0	0	0	0	0
0-1611	1	0	2	1		0	0						1	7	4	2	0	1	2	0		0	1	0	0	0	1	24.8016	1	0	0	0	0	0	0	0	0	0		0	0	0	0	0	0	0	0	0	0
0-1611	1	0	2	2		0	0						1	7	4	2	0	1	2	0		0	1	0	0	0	1	24.8016	1	0	0	0	0	0	0	0	0	0		0	0	0	0	0	0	0	0	0	0
0-1613	1	0	2	1		0	0	0.05	0.08				0		1	6	0	1	2	0		1	0	0	0	0	0	39.1598	3	0	0	0	0	0	0	0	0	0		0	0	0	0	0	0	0	0	0	0
0-1613	1	0	2	2		0	0						0		1	6	0	1	2	0		1	0	0	0	0	0	40.5696	3	0	0	0	0	0	0	0	0	0		0	0	0	0	0	0	0	0	0	0
0-1615	1	0	2	2		0	0						1	3	2	5	1	1	3	1	1	0	0	0	0	0	0	21.0938	1	0	0	0	0	0	0	0	0	0		0	0	0	0	0	0	0	0	0	0
0-1615	1	0	2	1		1	0	0.03	0.19	1	1	0	1	3	2	5	1	1	3	1	1	0	0	0	0	0	0	21.0938	1	0	0	0	0	0	0	0	0	1		0	0	0	0	0	0	0	0	0	0
0-1617	1	0	1	1		0	0						1	3	2	1	1	1	3	1	2	0	0	0	1	0	1	23.0546	1	0	0	0	0	0	0	0	0	0		0	0	0	0	0	0	0	0	0	0
0-1618	1	0	2	1	0	0	0	0.03	0.06				1	9	4	2	0	0	3	0		0	1	1	1	0	0	18.591	1	0	0	0	0	0	0	0	0	0		0	0	0	0	0	0	0	0	0	0
0-1618	1	0	2	2		0	0						1	9	4	4	0	1	3	0		0	1	1	1	0	0	18.8271	1	0	0	0	0	0	0	0	0	0		0	0	0	0	0	0	0	0	0	0
0-1620	1	0	2	1	0	0	0	0.13	0.23				1	5	3	2	0	1	2	1	1	0	1	0	0	0	0	21.4844	1	1	0	0	0	1	0	0	0	0		0	0	0	0	0	0	0	0	0	0
0-1620	1	0	2	2		0	0						1	5	3	2	0	1	3	1	3	0	1	0	0	0	0	21.4844	1	1	0	1	0	1	0	0	0	0		0	0	0	0	0	0	0	0	0	0
0-1622	1	0	2	1		0	0						1	5	3	4	1	1	3	0		0	1	1	0	1	0	23.1247	1	0	0	0	0	0	0	0	0	0		0	0	0	0	0	0	0	0	0	0
0-1622	1	0	2	2		0	0						1	5	3	4	1	1	3	0		0	1	1	0	1	0	23.1247	1	0	0	0	0	0	0	0	0	0		0	0	0	0	0	0	0	0	0	0
0-1624	1	0	2	1		1	1	2.6	0.36				1	4	3	3	1	1	3	1	1	0	1	0	0	1	1	28.8889	2	0	0	0	0	0	0	0	1	1		0	0	0	0	0	0	0	0	0	0
0-1624	1	0	2	2		0	0						1	4	3	3	1	1	3	1	1	0	1	0	0	1	1	28.8889	2	0	0	0	0	0	0	1	1	1	2	1	0	0	0	1	1	0	0	0	1
0-1626	1	0	2	1		0	0						1	9	4	4	1	1	3	1	1	0	1	1	0	0	0	18.4911	1	0	0	0	0	0	0	1	1	1	2	1	0	0	1	0	1	1	0	0	0
0-1626	1	0	2	2		0	0						1	9	4	4	1	1	3	0		0	1	1	0	0	0	19.313	1	0	0	0	0	0	0	1	1	1	2	1	0	0	1	0	1	1	0	0	0
0-1628	1	0	2	1	0	0	0	0.14	0.18				1	8	4	1	1	1	2	0		0	1	0	0	0	0	24.2382	1	0	0	0	0	0	0	0	0	0		0	0	0	0	0	0	0	0	0	0
0-1628	1	0	2	2		0	0						1	8	4	1	1	1	2	0		0	0	0	0	0	0	23.8054	1	0	0	0	0	0	0	0	0	0		0	0	0	0	0	0	0	0	0	0
0-1630	1	0	2	1	0	0	0	0.02	0.12				1	5	3	5	0	1	3	0		0	1	1	0	0	0	22.0386	1	0	0	0	0	0	0	0	0	0		0	0	0	0	0	0	0	0	0	0
0-1630	1	0	2	2		0	0						1	5	3	5	0	1	3	1	1	0	1	1	0	0	0	22.0386	1	0	0	0	0	0	0	0	0	0		0	0	0	0	0	0	0	0	0	0
0-1632	1	0	2	1		0	0	0.19	0.35				1	5	3	5	0	1	2	0		0	0	1	0	0	0	23.4586	1	0	0	0	0	0	0	0	0	0		0	0	0	0	0	0	0	0	0	0
0-1632	1	0	2	2		0	0						1	5	3	5	0	1	2	1	2	0	0	1	0	0	0	22.7583	1	0	0	0	0	0	0	0	0	0		0	0	0	0	0	0	0	0	0	0
0-1634	1	0	2	1		0	0						0		1	5	1	1	3	0		0	1	1	0	0	0	23.4375	1	0	0	0	0	0	0	0	0	0		0	0	0	0	0	0	0	0	0	0
0-1634	1	0	2	2		0	0						0		1	5	1	1	2	1	2	0	1	1	0	0	0	23.4375	1	0	0	0	0	0	0	0	0	0		0	0	0	0	0	0	0	0	0	0
0-1636	1	0	1	1		1	1	0.64	0.55	1	1	0	1	5	3	3	0	1	3	1	1	1	1	0	0	0	0	30.0914	3	0	0	0	0	0	0	1	1	1	2	1	0	0	1	0	1	1	1	0	0
0-1637	1	0	2	1		0	0						1	9	4	6	0	1	2	0		0	0	1	0	0	1	20.7476	1	1	0	0	0	0	0	0	0	0		0	0	0	0	0	0	0	0	0	0
0-1637	1	0	2	2		0	0						1	9	4	6	0	1	2	0		0	0	1	0	0	1	20.7476	1	1	0	0	0	0	0	0	0	0		0	0	0	0	0	0	0	0	0	0
0-1639	1	0	2	1		0	0						1	6	4	3	0	1	3	1	2	0	1	1	0	0	0	25.6312	2	0	0	0	0	0	0	1	1	1	2	1	1	0	1	0	1	1	0	1	0
0-1639	1	0	2	2		1	1	0.43	0.27	0	0	0	1	6	4	3	0	1	3	1	2	0	1	1	0	0	0	26.4855	2	0	0	0	0	0	0	1	1	1	2	1	1	0	1	0	1	1	0	1	0
0-1641	1	1	1	1		0	0						1	3	2	1	0	1	3	0		0	1	0	0	0	0	26.9896	2	0	0	0	0	0	0	0	0	0		0	0	0	0	0	0	0	0	0	0
0-1642	1	0	2	1		0	0						0		1	6	0	1	2	0		1	0	0	0	0	0	21.83	1	1	0	0	1	0	0	0	0	0		0	0	0	0	0	0	0	0	0	0
0-1642	1	0	2	2		0	0						0		1	6	0	1	2	0		1	0	0	0	0	0	22.5827	1	1	0	0	1	0	0	0	0	0		0	0	0	0	0	0	0	0	0	0
0-1644	1	0	1	1	0	0	0	0.26	0.15				1	5	3	1	0	1	1	0		1	0	0	0	0	1	28.578	2	0	0	0	0	0	0	0	0	0		0	0	0	0	0	0	0	0	0	0
0-1645	1	0	2	1	0	0	0	0.03	0.26				1	5	3	3	1	1	3	1	1	0	1	1	0	0	0	29.903	2	1	0	0	0	1	0	0	0	0		0	0	0	0	0	0	0	0	0	0
0-1645	1	0	2	2		0	0						1	5	3	2	1	1	3	1	1	0	1	1	0	0	0	30.2978	3	1	0	0	0	1	0	0	0	0		0	0	0	0	0	0	0	0	0	0
0-1647	1	0	2	1		1	1	8.26	0.35				1	4	3	4	0	1	3	1	1	0	1	0	0	0	0	23.533	1	0	0	0	0	0	0	1	1	1	2	1	0	0	1	0	1	1	0	1	0
0-1647	1	0	2	2		1	1	8.47	0.35				1	4	3	4	0	1	3	0		0	1	0	0	0	0	22.7615	1	0	0	0	0	0	0	1	1	1	2	1	0	0	1	0	1	1	0	1	0
0-1649	1	0	1	1		0	0						1	5	3	4	0	1	3	1	1	0	1	1	0	0	1	31.9559	3	0	0	0	0	0	0	1	1	1	1	1	0	0	0	0	0	0	0	0	0
0-1650	1	0	2	1	0	0	0	0.03	0.17				1	5	3	3	1	1	3	1	1	0	1	1	0	0	1	27.3438	2	0	0	0	0	0	0	0	0	0		0	0	0	0	0	0	0	0	0	0
0-1650	1	0	2	2		0	0	0.31	0.57				1	5	3	3	1	1	3	1	1	0	1	1	0	0	1	27.3438	2	0	0	0	0	0	0	0	0	0		0	0	0	0	0	0	0	0	0	0
0-1652	1	0	1	1		0	0						0		1	1	0	1	2	0		0	1	1	0	0	0	24.977	1	0	0	0	0	0	0	0	0	0		0	0	0	0	0	0	0	0	0	0
0-1653	1	0	2	2		0	0						1	4	3	4	0	1	3	1	1	0	1	0	0	1	0	24.6548	1	0	0	0	0	0	0	1	1	1	1	0	1	0	0	0	0	0	0	0	0
0-1653	1	0	2	1		1	1	1.3	0.25	1	1	1	1	4	3	4	0	1	3	1	1	0	1	0	0	1	0	25.8876	2	0	0	0	0	0	0	1	1	1	1	0	1	0	0	0	0	0	0	0	0
0-1655	1	0	2	1		0	0						1	9	4	1	0	1	2	0		0	0	1	1	0	1	22.4913	1	0	0	0	0	0	0	0	0	0		0	0	0	0	0	0	0	0	0	0
0-1655	1	0	2	2		0	0						1	9	4	1	0	1	3	1	2	0	0	1	1	0	1	22.4913	1	0	0	0	0	0	0	0	0	0		0	0	0	0	0	0	0	0	0	0
0-1657	1	0	1	1		0	0						0		1	6																				0	0	0
0-1658	1	0	2	1		0	0						1	4	3	3	1	1	3	0		0	1	1	0	0	0	21.58	1	0	0	0	0	0	0	1	1	1	2	1	0	0	1	0	1	0	0	1	0
0-1658	1	0	2	2		0	0						1	4	3	3	1	1	3	1	1	0	1	1	0	0	0	21.58	1	0	0	0	0	0	0	1	1	1	2	1	0	0	1	0	1	0	0	1	0
0-1660	1	0	1	1		0	0						1	5	3	3	0	1	3	1	1	0	1	0	0	0	0	29.4758	2	0	0	0	0	0	0	1	1	1	2	1	0	0	1	0	0	1	0	0	0
0-1661	1	0	2	1		0	0						1	5	3	4	0	1	3	1	1	1	1	1	0	0	0	25.1039	2	0	0	0	0	0	0	0	0	0		0	0	0	0	0	0	0	0	0	0
0-1661	1	0	2	2		0	0						1	5	3	4	0	1	3	1	2	1	1	1	0	0	0	26.8352	2	0	0	0	0	0	0	0	0	0		0	0	0	0	0	0	0	0	0	0
0-1663	1	0	2	1	1	1	1	5.18	1.21				0		1	4	0	0	2	0		1	0	1	0	0	0	21.3593	1	0	0	0	0	0	0	0	1	1		0	0	0	0	0	0	0	0	0	0
0-1663	1	0	2	2		0	0						0		1	4	0	1	2	1	2	1	1	1	0	0	0	21.3593	1	0	0	0	0	0	0	1	1	1	1	1	0	0	0	0	0	0	0	0	0
0-1665	1	0	2	1		0	0	0.11	0.13				1	4	3	3	1	1	3	1	1	0	1	1	0	0	0	22.719	1	0	0	0	0	0	0	0	0	0		0	0	0	0	0	0	0	0	0	0
0-1665	1	0	2	2		0	0						1	4	3	3	1	1	3	1	2	0	1	1	0	0	0	22.719	1	0	0	0	0	0	0	0	0	0		0	0	0	0	0	0	0	0	0	0
0-1667	1	0	2	2		0	0						0		1	6	0	1	2	0		1	0	1	0	0	0	19.9219	1	0	0	0	0	0	0	0	0	0		0	0	0	0	0	0	0	0	0	0
0-1667	1	0	2	1		1	0	0.1	0.26	0	0	0	0		1	6	0	1	2	0		1	0	1	0	0	0	19.9219	1	0	0	0	0	0	0	0	0	1		0	0	0	0	0	0	0	0	0	0
0-1669	1	0	2	1		0	0	0.04	0.34				1	8	4	2	1	1	2	0		0	0	0	1	0	0	19.8177	1	0	0	0	0	0	0	0	0	0		0	0	0	0	0	0	0	0	0	0
0-1669	1	0	2	2		0	0						1	8	4	1	0	1	2	0		0	0	0	0	0	0	19.8177	1	0	0	0	0	0	0	0	0	0		0	0	0	0	0	0	0	0	0	0
0-1671	1	0	1	1		0	0						0		1	1	0	1	2	0		1	0	1	0	0	0	23.9224	1	1	0	0	1	0	0	0	0	0		0	0	0	0	0	0	0	0	0	0
0-1672	1	0	1	1	0	0	0	0.03	0.01				1	4	3	3	0	1	3	1	1	0	1	1	0	0	1	34.375	3	0	0	0	0	0	0	0	0	0		0	0	0	0	0	0	0	0	0	0
0-1673	1	0	1	1		1	1	5.25	2.17				1	4	3	4	0	1	3	1	1	0	1	0	0	0	0	25.7117	2	0	0	0	0	0	0	1	1	1	1	0	1	0	0	0	0	0	0	0	0
0-1674	1	0	2	1	0	0	0	0.03	0.35				0		1	6	0	1	1	0		1	0	0	0	0	0	36.9822	3	0	0	0	0	0	0	0	0	0		0	0	0	0	0	0	0	0	0	0
0-1674	1	0	2	2		0	0						0		1	6	0	1	1	0		1	0	0	0	0	0	36.9822	3	0	0	0	0	0	0	0	0	0		0	0	0	0	0	0	0	0	0	0
0-1676	1	0	2	2		0	0						1	4	3	2	0	1	2	0		0	1	0	0	0	1	24.977	1	0	0	0	0	0	0	1	1	1	1	1	0	0	0	0	0	0	0	0	0
0-1676	1	0	2	1		1	1	0.73	0.27	0	1	1	1	4	3	2	0	1	2	0		0	1	0	0	0	1	23.8751	1	0	0	0	0	0	0	1	1	1	1	1	0	0	0	0	0	0	0	0	0
0-1678	1	0	2	1		0	0						0		1	6	0	1	2	0		0	0	1	0	0	0	31.2452	3	0	0	0	0	0	0	0	0	0		0	0	0	0	0	0	0	0	0	0
0-1678	1	0	2	2		0	0						0		1	6	0	1	1	1	1	0	0	1	0	0	0	30.4832	3	0	0	0	0	0	0	0	0	0		0	0	0	0	0	0	0	0	0	0
0-1680	1	0	2	1		0	0						1	5	3	6	0	1	2	1	2	0	0	1	0	0	1	27.5482	2	0	0	0	0	0	0	1	1	1	2	1	0	1	1	1	1	1	1	1	1
0-1680	1	0	2	2		0	0						1	5	3	6	0	1	2	0		1	0	1	0	0	1	26.8136	2	0	0	0	0	0	0	1	1	1	2	1	0	1	1	1	1	1	1	1	1
0-1682	1	0	2	1		0	0						0		1	6	1	1	2	0		0	0	0	0	0	0	26.0226	2	0	0	0	0	0	0	0	0	0		0	0	0	0	0	0	0	0	0	0
0-1682	1	0	2	2		0	0						0		1	6	0	1	2	0		0	0	0	0	0	0	25.1096	2	0	0	0	0	0	0	0	0	0		0	0	0	0	0	0	0	0	0	0
0-1684	1	0	2	1		0	0						0		1	3	1	1	3	1	1	0	1	1	0	0	0	33.5937	3	0	0	0	0	0	0	0	0	0		0	0	0	0	0	0	0	0	0	0
0-1684	1	0	2	2		0	0						0		1	3	1	1	3	1	1	0	1	1	0	0	0	34.375	3	0	0	0	0	0	0	0	0	0		0	0	0	0	0	0	0	0	0	0
0-1686	1	0	2	1	0	0	0	0.02	0.12				1	3	2	2	1	1	3	0		0	1	0	0	0	0	26.6436	2	1	0	1	0	0	0	0	0	0		0	0	0	0	0	0	0	0	0	0
0-1686	1	0	2	2		0	0						1	3	2	2	0	1	3	0		0	1	0	0	0	0	25.9516	2	1	0	1	0	0	0	0	0	0		0	0	0	0	0	0	0	0	0	0
0-1688	1	0	2	1	0	0	0	0.01	0.11				1	4	3	4	0	1	3	1	1		1	1	0	0	1	21.0772	1	0	0	0	0	0	0	0	0	0		0	0	0	0	0	0	0	0	0	0
0-1688	1	0	2	2		0	0						1	4	3	4	0	1	3	1	1	0	1	1	0	0	1	20.7008	1	0	0	0	0	0	0	0	0	0		0	0	0	0	0	0	0	0	0	0
0-1690	1	0	1	1		1	1	7.16	0.32				1	5	3	4	0	1	3	1	1	0	1	1	0	0	0	26.6667	2	0	0	0	0	0	0	1	1	1	2	1	0	0	1	0	1	1	0	1	0
0-1691	1	0	1	1		0	0						1	3	2	2	1	1	3	0		0	1	1	0	0	1	24.0346	1	0	0	0	0	0	0	0	0	0		0	0	0	0	0	0	0	0	0	0
0-1692	1	0	2	1		0	0						1	4	3	5	1	1	3	1	2	0	1	1	0	1	0	23.6614	1	0	0	0	0	0	0	0	0	0		0	0	0	0	0	0	0	0	0	0
0-1692	1	0	2	2		0	0						1	4	3	5	1	1	3	1	2	0	0	1	0	1	0	23.6614	1	0	0	0	0	0	0	0	0	0		0	0	0	0	0	0	0	0	0	0
0-1694	2	0	2	1	0	0	0	0.02	0.15				1	4	3	6	0	1	2	0		1	0	1	0	0	0	23.533	1	0	0	0	0	0	0	0	0	0		0	0	0	0	0	0	0	0	0	0
0-1694	2	0	2	2		0	0						1	4	3	6	0	1	2	1	1	1	0	1	0	0	0	23.533	1	0	0	0	0	0	0	0	0	0		0	0	0	0	0	0	0	0	0	0
0-1696	2	0	2	1		0	0	0.03	0.1				0		1	6	0	1	1	0		1	0	0	0	0	1	21.6441	1	0	0	0	0	0	0	0	0	0		0	0	0	0	0	0	0	0	0	0
0-1696	2	0	2	2		0	0						0		1	6	0	1	1	0		1	0	0	0	0	1	20.8117	1	0	0	0	0	0	0	0	0	0		0	0	0	0	0	0	0	0	0	0
0-1698	1	0	2	1		0	0						1	6	4	3	1	1	3	0		0	1	1	0	0	1	24.2424	1	0	0	0	0	0	0	0	0	0		0	0	0	0	0	0	0	0	0	0
0-1698	1	0	2	2		0	0						1	6	4	3	0	1	3	1	1	0	1	1	0	0	1	24.2424	1	0	0	0	0	0	0	0	0	0		0	0	0	0	0	0	0	0	0	0
0-1700	2	0	2	1		0	0						0		1	1	0	1	2	0		0	0	1	0	0	1	27.6398	2	1	0	0	0	0	1	0	0	0		0	0	0	0	0	0	0	0	0	0
0-1700	2	0	2	2		0	0						0		1	1	0	1	2	0		0	0	1	0	0	1	27.2392	2	1	0	0	0	0	1	0	0	0		0	0	0	0	0	0	0	0	0	0
0-1702	1	0	1	1		1	1	8.13	5.26				1	5	3	3	0	1	3	1	1	0	1	1	0	0	0	29.7578	2	0	0	0	0	0	0	1	1	1	2	1	0	0	1	1	1	1	1	0	0
0-1703	1	0	2	1		0	0						1	3	2	1	0	1	3	0		0	0	1	1	0	0	20.3125	1	0	0	0	0	0	0	0	0	0		0	0	0	0	0	0	0	0	0	0
0-1703	1	0	2	2		0	0						1	3	2	1	0	1	3	0		0	0	1	1	0	0	20.3125	1	0	0	0	0	0	0	0	0	0		0	0	0	0	0	0	0	0	0	0
0-1705	1	0	1	1		0	0						1	2	2	1	0	1	2			0	0	0	0											0	0	0
0-1706	1	0	2	1		0	0						1	5	3	2	0	1	3	1	2	0	0	1	0	0	1	21.5019	1	0	0	0	0	0	0	0	0	0		0	0	0	0	0	0	0	0	0	0
0-1706	1	0	2	2		0	0						1	5	3	2	0	1	2	1	1	0	0	1	0	0	1	21.9076	1	0	0	0	0	0	0	0	0	0		0	0	0	0	0	0	0	0	0	0
0-1708	1	0	2	1		0	0	0.03	0				1	3	2	1	0	1	3	0		0	0	0	0	0	1	22.0604	1	0	0	0	0	0	0	0	0	0		0	0	0	0	0	0	0	0	0	0
0-1708	1	0	2	2		0	0						1	3	2	1	0	1	3	1	1	0	0	0	0	0	1	22.8928	1	0	0	0	0	0	0	0	0	0		0	0	0	0	0	0	0	0	0	0
0-1710	2	0	2	1		0	0						1	3	2	2	0	1	3	1	1	0	1	0	1	0	0	20.061	1	0	0	0	0	0	0	0	0	0		0	0	0	0	0	0	0	0	0	0
0-1710	2	0	2	2		0	0						1	3	2	2	0	1	3	1	1	0	0	0	0	0	0	20.061	1	0	0	0	0	0	0	0	0	0		0	0	0	0	0	0	0	0	0	0
0-1712	2	0	2	1		0	0	0.04	0.1				1	6	4	2	0	1	2	1	1	0	0	1	0	0	0	18.8189	1	0	0	0	0	0	0	0	0	0		0	0	0	0	0	0	0	0	0	0
0-1712	2	0	2	2		0	0						1	6	4	2	0	1	3	1	1	0	1	1	0	0	0	18.8189	1	0	0	0	0	0	0	0	0	0		0	0	0	0	0	0	0	0	0	0
0-1714	1	0	1	1		1	1	1.07	1.38				1	5	3	5	1	1	3	1	1	0	1	1	0	1	0	26.1719	2	0	0	0	0	0	0	1	1	1	2	1	0	0	1	0	0	1	1	0	0
0-1715	1	0	2	2		0	0						1	5	3	2	1	1	3	1	1	0	0	1	0	0	1	29.2101	2	1	1	0	0	0	0	1	1	1	2	1	0	0	1	1	1	1	1	1	1
0-1715	1	0	2	1		1	1	0.7	0.25	0	1	1	1	5	3	3	1	1	2	1	2	0	0	0	0	0	1	30.8329	3	1	1	0	0	0	0	1	1	1	2	1	0	0	1	1	1	1	1	1	1
0-1717	2	0	2	1		0	0						1	6	4	4	0	1	3	1	1	0	1	0	1	0	1	26.2227	2	0	0	0	0	0	0	1	1	1	1	0	1	0	0	0	0	0	0	0	0
0-1717	2	0	2	2		1	1	6.31	5.91				1	6	4	4	0	1	3	1	1	0	1	0	1	0	1	26.6389	2	0	0	0	0	0	0	1	1	1	1	0	1	0	0	0	0	0	0	0	0
0-1719	1	0	2	1		0	0						1	9	4	3	0	1	3	0		0	1	1	0	0	0	26.8923	2	0	0	0	0	0	0	0	0	0		0	0	0	0	0	0	0	0	0	0
0-1719	1	0	2	2		0	0						1	9	4	3	0	1	3	0		0	0	1	0	1	0	26.8923	2	0	0	0	0	0	0	0	0	0		0	0	0	0	0	0	0	0	0	0
0-1721	2	0	2	1	0	0	0	0.03	0.12				0		1	6	0	1	2	0		0	0	0	0	0	0	26.2985	2	1	0	0	0	1	0	0	0	0		0	0	0	0	0	0	0	0	0	0
0-1721	2	0	2	2		0	0						0		1	6	0	1	2	0		0	0	0	0	0	0	26.2985	2	1	0	0	0	1	0	0	0	0		0	0	0	0	0	0	0	0	0	0
0-1723	1	0	1	1		0	0						1	5	3	2	0	1	2	0		0	0	1	0	0	0	24.1965	1	0	0	0	0	0	0	0	0	0		0	0	0	0	0	0	0	0	0	0
0-1724	1	0	2	1		0	0						1	8	4	1	1	1	2	0		0	0	0	0	0	0	21.875	1	0	0	0	0	0	0	0	0	0		0	0	0	0	0	0	0	0	0	0
0-1724	1	0	2	2		0	0						1	8	4	1	1	1	2	0		0	0	0	0	0	0	21.875	1	0	0	0	0	0	0	0	0	0		0	0	0	0	0	0	0	0	0	0
0-1726	1	0	2	1	0	0	0	0.28	0.06				1	9	4	5	1	1	2	1	1	0	1	0	0	0	1	27.6817	2	0	0	0	0	0	0	0	0	0		0	0	0	0	0	0	0	0	0	0
0-1726	2	0	2	2		0	0						1	9	4	5	1	1	3	0		0	0	0	0	0	1	27.6817	2	0	0	0	0	0	0	0	0	0		0	0	0	0	0	0	0	0	0	0
0-1728	1	0	2	1	0	0	0	0.03	0.16				1	3	2	1	0	1	3	1	2	1	1	1	1	0	0	19.8791	1	0	0	0	0	0	0	0	0	0		0	0	0	0	0	0	0	0	0	0
0-1728	1	0	2	2		0	0	0.01	0.2				1	3	2	1	0	1	3	1	2	0	1	1	1	0	0	19.8791	1	0	0	0	0	0	0	0	0	0		0	0	0	0	0	0	0	0	0	0
0-1730	1	0	2	1		0	0						1	9	4	1	1	1	2	1	1	0	1	1	0	0	0	23.7253	1	1	0	0	1	0	0	0	0	0		0	0	0	0	0	0	0	0	0	0
0-1730	1	0	2	2		0	0						1	9	4	1	1	1	2	1	1	0	0	1	0	0	0	22.0604	1	1	0	0	1	0	0	0	0	0		0	0	0	0	0	0	0	0	0	0
0-1732	1	0	2	1		0	0	0.89	0.8				0		1	6	0	1	3	0		1	0	0	0	0	1	24.2424	1	0	0	0	0	0	0	0	0	0		0	0	0	0	0	0	0	0	0	0
0-1732	1	0	2	2		0	0						0		1	6	0	1	3	0		1	0	0	0	0	1	23.8751	1	0	0	0	0	0	0	0	0	0		0	0	0	0	0	0	0	0	0	0
0-1734	1	0	2	1	0	0	0	0.03	0.06				1	5	3	1	0	1	3	1	1	0	0	1	0	0	1	30.4687	3	0	0	0	0	0	0	0	0	0		0	0	0	0	0	0	0	0	0	0
0-1734	1	0	2	2		0	0						1	5	3	1	0	1	3	1	2	0	0	1	0	0	1	30.0781	3	0	0	0	0	0	0	0	0	0		0	0	0	0	0	0	0	0	0	0
0-1736	1	0	2	1		1	1	2.68	1.17				1	2	2	1	1	1	2	0		0	0	0	0	0	0	18.7328	1	0	0	0	0	0	0	1	1	1	2	1	0	0	1	1	1	1	0	1	1
0-1736	1	0	2	2		1	1	2.52	0.62				1	2	2	1	1	1	2	0		0	0	0	0	0	0	18.7328	1	0	0	0	0	0	0	1	1	1	2	1	0	0	1	1	1	1	0	1	1
0-1738	0	0	2	1		0	0						1	5	3	4	0	1	3	1	1	0	1	1	0	0	0	22.3133	1	0	0	0	0	0	0	1	1	1	1	0	1	0	0	0	0	0	0	0	0
0-1738	0	0	2	2		0	0						1	5	3	4	0	1	3	1	1	0	1	1	0	0	0	22.3133	1	0	0	0	0	0	0	1	1	1	1	0	1	0	0	0	0	0	0	0	0
0-1740	1	0	1	1		0	0						1	3	2	1	0	1	2	0		0	0	0	1	0	0	21.3593	1	0	0	0	0	0	0	0	0	0		0	0	0	0	0	0	0	0	0	0
0-1741	2	0	2	1		0	0						0		1	6	1	1	2	1	1	0	0	1	0	0	0	26.5625	2	0	0	0	0	0	0	0	0	0		0	0	0	0	0	0	0	0	0	0
0-1741	2	0	2	2		0	0						0		1	2	1	1	2	1	1	0	0	1	0	0	0	26.5625	2	0	0	0	0	0	0	0	0	0		0	0	0	0	0	0	0	0	0	0
0-1743	1	0	2	1	0	0	0	0.05	0.11				1	3	2	2	1	1	3	0		0	1	0	0	0	1	20.4294	1	0	0	0	0	0	0	0	0	0		0	0	0	0	0	0	0	0	0	0
0-1743	1	0	2	2		0	0						1	3	2	2	1	1	3	0		0	1	0	0	0	1	20.4294	1	0	0	0	0	0	0	0	0	0		0	0	0	0	0	0	0	0	0	0
0-1745	1	0	2	1	0	0	0	0.05	0.19				1	9	4	1	0	1	2	1	1	0	0	1	0	0	0	35.796	3	1	1	0	0	0	0	0	0	0		0	0	0	0	0	0	0	0	0	0
0-1745	1	0	2	2		0	0						1	9	4	1	0	1	2	0		0	1	1	0	0	0	37.461	3	1	1	0	0	0	0	0	0	0		0	0	0	0	0	0	0	0	0	0
0-1747	2	0	2	1	0	0	0	0.09	0.06				1	5	3	2	1	1	2	0		0	1	1	0	0	0	26.7094	2	1	0	0	0	0	0	0	0	0		0	0	0	0	0	0	0	0	0	0
0-1747	2	0	2	2		0	0						1	5	3	2	1	1	2	0		0	1	1	0	0	0	26.7094	2	1	0	0	0	0	0	0	0	0		0	0	0	0	0	0	0	0	0	0
0-1749	1	0	1	1		0	0						1	3	2	2	0	1	2	0		0	0	1	0	0	1	21.4844	1	0	0	0	0	0	0	1	1	1	2	1	0	0	1	0	1	1	0	1	0
0-1750	1	0	2	1	0	0	0	0.03	0.14				1	5	3	4	0	1	3	0		0	1	0	0	0	0	23.8054	1	0	0	0	0	0	0	0	0	0		0	0	0	0	0	0	0	0	0	0
0-1750	1	0	2	2		0	0						1	5	3	4	0	1	3	0		0	1	1	0	0	0	23.8054	1	0	0	0	0	0	0	0	0	0		0	0	0	0	0	0	0	0	0	0
0-1752	2	0	2	1	0	0	0	0.03	0.04				0		1	6	1	1	2	0		1	0	1	0	0	0	29.6665	2	1	0	0	0	0	0	0	0	0		0	0	0	0	0	0	0	0	0	0
0-1752	2	0	2	2		0	0						0		1	4	1	1	2	0		1	0	1	0	0	0	30.0433	3	1	0	0	0	0	0	0	0	0		0	0	0	0	0	0	0	0	0	0
0-1754	1	0	2	1		0	0	0.06	0.11				1	3	2	2	0	1	2	0		0	0	0	0	0	1	21.5019	1	0	0	0	0	0	0	0	0	0		0	0	0	0	0	0	0	0	0	0
0-1754	1	0	2	2		0	0						1	3	2	2	0	1	2	0		0	1	0	0	0	1	21.0962	1	0	0	0	0	0	0	0	0	0		0	0	0	0	0	0	0	0	0	0
0-1756	1	0	2	1	0	1	1	2.26	0.79				0		1	4	0	1	3	0		0	1	0	0	0	1	24.1415	1	0	0	0	0	0	0	0	1	1		0	0	0	0	0	0	0	0	0	0
0-1756	1	0	2	2		1	1	7.68	0.65				0		1	4	0	1	3	0		0	1	0	0	0	1	24.5578	1	0	0	0	0	0	0	1	1	1	2	0	1	0	0	0	1	1	0	0	0
0-1758	1	0	2	1	0	0	0	0.49	0.06				1	4	3	3	1	1	2	1	1	0	1	1	0	0	1	22.6409	1	0	0	0	0	0	0	0	0	0		0	0	0	0	0	0	0	0	0	0
0-1758	1	0	2	2		0	0						1	4	3	3	1	1	2	1	1	0	1	1	1	0	1	23.4952	1	0	0	0	0	0	0	0	0	0		0	0	0	0	0	0	0	0	0	0
0-1760	2	0	2	1		0	0						1	5	3	4	1	1	3	1	1	0	1	1	0	0	1	26.5625	2	0	0	0	0	0	0	1	1	1	2	1	0	0	1	1	1	0	0	1	1
0-1760	2	0	2	2		0	0	0.31	0.17				1	5	3	4	1	1	3	1	1	0	1	1	0	0	1	27.5873	2	0	0	0	0	0	0	1	1	1	2	1	0	0	1	1	1	0	0	1	1
0-1762	1	0	1	1		0	0						1	5	3	2																				0	0	0
0-1763	2	0	2	1	0	0	0	0.17	0.19				1	3	2	3	0	1	3	0		0	1	0	0	0	0	22.719	1	1	0	1	1	0	0	0	0	0		0	0	0	0	0	0	0	0	0	0
0-1763	2	0	2	2		0	0						1	3	2	1	0	1	3	0		0	1	0	0	0	0	22.719	1	1	0	1	1	0	0	0	0	0		0	0	0	0	0	0	0	0	0	0
0-1765	1	0	2	1		0	0	0.1	0.11				1	3	2	5	0	1	3	0		0	1	0	0	0	0	26.6749	2	1	0	0	1	0	0	0	0	0		0	0	0	0	0	0	0	0	0	0
0-1765	1	0	2	2		0	0						1	3	2	5	1	1	3	1	2	0	1	0	0	0	0	26.3958	2	1	0	0	1	0	0	0	0	0		0	0	0	0	0	0	0	0	0	0
0-1767	1	0	2	1	0	0	0	0.02	0.06				1	4	3	3	0	1	3	0		0	0	1	0	0	0	20.7031	1	0	0	0	0	0	0	0	0	0		0	0	0	0	0	0	0	0	0	0
0-1767	1	0	2	2		0	0						1	4	3	3	0	1	3	1	1	0	0	1	0	0	0	19.9481	1	0	0	0	0	0	0	0	0	0		0	0	0	0	0	0	0	0	0	0
0-1769	1	0	2	1		0	0						1	8	4	6	0	1	1	1	2	1	0	0	0	0	1	20.3074	1	1	1	0	0	0	0	0	0	0		0	0	0	0	0	0	0	0	0	0
0-1769	1	0	2	2		0	0						1	8	4	6	0	1	1	1	2	1	0	1	0	0	1	20.3074	1	1	1	0	0	0	0	0	0	0		0	0	0	0	0	0	0	0	0	0
0-1771	1	1	2	1		0	0						1	9	4	1	0	1	2	1	1	0	0	1	0	0	1	24.0238	1	0	0	0	0	0	0	0	0	0		0	0	0	0	0	0	0	0	0	0
0-1771	1	1	2	2		0	0						1	9	4	1	0	1	3	1	1	0	0	1	0	1	1	25.0995	2	0	0	0	0	0	0	0	0	0		0	0	0	0	0	0	0	0	0	0
0-1773	1	1	2	1	0	0	0	0.03	0.08				0		1	6	0	1	3	1	1	0	1	0	0	0	1	22.4913	1	0	0	0	0	0	0	0	0	0		0	0	0	0	0	0	0	0	0	0
0-1773	1	1	2	2		0	0						0		1	6	0	1	3	1	1	0	1	0	0	0	1	22.4913	1	0	0	0	0	0	0	0	0	0		0	0	0	0	0	0	0	0	0	0
0-1775	2	1	2	1		0	0						1	3	2	1	0	1	2	1	1	0	0	0	0	0		28.075	2	1	1	0	0	0	0	1	1	1	2	0	1	0	1	1	1	1	1	1	1
0-1775	2	1	2	2		1	1	1.83	0.29				1	3	2	1	0	1	2	1	1	0	0	0	0	0		28.075	2	1	1	0	0	0	0	1	1	1	2	0	1	0	1	1	1	1	1	1	1
0-1777	2	1	2	2		1	0	0.03	0.14	0	0	0	0		1	6	0	1	2	1	1	0	0	1	0	1	0	25.2595	2	0	0	0	0	0	0	0	0	1		0	0	0	0	0	0	0	0	0	0
0-1777	2	1	2	1	0	0	0	0.04	0.12				0		1	6	0	1	2	0		0	0	1	0	1	0	25.2595	2	0	0	0	0	0	0	0	0	0		0	0	0	0	0	0	0	0	0	0
0-1779	1	1	2	1		0	0						1	3	2	1	0	1	3	1	2	0	0	0	0	0	0	28.4055	2	0	0	0	0	0	0	0	0	0		0	0	0	0	0	0	0	0	0	0
0-1779	1	1	2	2		0	0						1	3	2	1	1	1	3	1	2	0	0	0	0	0	0	27.4587	2	0	0	0	0	0	0	0	0	0		0	0	0	0	0	0	0	0	0	0
0-1781	2	1	2	1		0	0						0		1	3	1	1	3	1	2	0	0	1	0	0	0	22.3403	1	0	0	0	0	0	0	1	1	1	2	1	0	0	1	1	1	1	0	0	0
0-1781	2	1	2	2		0	0						0		1	3	1	1	3	0		0	0	1	0	0	0	22.6422	1	0	0	0	0	0	0	1	1	1	2	1	0	0	1	1	1	1	0	0	0
0-1783	1	1	1	1	0	0	0	0.03	0.01				1	3	2	4																				0	0	0
0-1784	1	1	1	1		0	0	0.56	0.06				1	9	4	5	0	1	3	1	1	0	1	0	1	0	0	23.5102	1	0	0	0	0	0	0	0	0	0		0	0	0	0	0	0	0	0	0	0
0-1785	1	1	1	1		0	0						1	3	2	2	0	1				0	0	0	1	0		22.0932	1	0	0	0	0	0	0	1	1	1	1	1	0	0	0	0	0	0	0	0	0
0-1786	1	1	2	1		1	0	0.03	0.03	1	0	0	1	5	3	1	0	1	3	0		1	0	1	0	0	1	26.7949	2	0	0	0	0	0	0	0	0	1		0	0	0	0	0	0	0	0	0	0
0-1786	1	1	2	2		0	0						1	5	3	1	0	1	3	1	1	1	0	1	0	0	1	25.8264	2	0	0	0	0	0	0	0	0	0		0	0	0	0	0	0	0	0	0	0
0-1788	1	1	1	1	0	0	0						1	2	2	1	1	1	2			1	0		0											0	0	0
0-1789	1	1	2	1	0	0	0	0.06	0.1				1	4	3	4	1	1	3	1	1	0	1	1	0	0	0	28.2477	2	0	0	0	0	0	0	0	0	0		0	0	0	0	0	0	0	0	0	0
0-1789	1	1	2	2		0	0						1	4	3	4	1	1	3	1	1	0	1	1	0		0	28.2477	2	0	0	0	0	0	0	0	0	0		0	0	0	0	0	0	0	0	0	0
0-1791	1	1	1	1		0	0						0		1	1	0	1	3	0		0	1	0	0	0	0	29.5835	2	0	0	0	0	0	0	0	0	0		0	0	0	0	0	0	0	0	0	0
0-1792	1	1	1	1		0	0						1	4	3	4	1	1	3	1	1	0	1	1	0	0	1	30.7394	3	0	0	0	0	0	0	0	0	0		0	0	0	0	0	0	0	0	0	0
0-1793	2	1	2	1		1	1	5.28	7.45				1	3	2	5	1	1	3	1	1	0	1	0	1	0	0	32.6531	3	1	1	1	0	0	0	1	1	1	2	1	0	0	0	1	1	1	1	1	1
0-1793	2	1	2	2		1	1	4.76	9.13				1	3	2	5	1	1	3	1	1	0	1	0	1	0	0	33.3061	3	1	1	1	0	0	0	1	1	1	2	1	0	0	0	1	1	1	1	1	1
0-1795	1	1	2	1	0	0	0	0.03	0.07				1	3	2	5	1	1	3	0		0	1	0	0	1	1	23.1481	1	0	0	0	0	0	0	1	1	1	1	0	1	0	0	0	0	0	0	0	0
0-1795	1	1	2	2		0	0						1	3	2	5	1	1	3	1	1	0	1	0	0	1	1	23.4568	1	0	0	0	0	0	0	1	1	1	1	0	1	0	0	0	0	0	0	0	0
0-1797	2	1	2	1		0	0						1	9	4	3	1	1	2	0		0	1	1	0	0	0	29.0657	2	0	0	0	0	0	0	1	1	1	2	1	0	0	1	1	1	1	1	1	1
0-1797	2	1	2	2		0	0						1	9	4	3	1	1	2	1	2	0	1	1	0	0	0	28.0277	2	0	0	0	0	0	0	1	1	1	2	1	0	0	1	1	1	1	1	1	1
0-1799	2	1	2	1		0	0						1	3	2	2	0	1	2	0		0	0	0	0	0	0	26.8274	2	1	1	0	0	0	0	0	0	0		0	0	0	0	0	0	0	0	0	0
0-1799	2	1	2	2		0	0						1	3	2	2	0	1	3	0		0	0	0	0	0	0	26.8274	2	1	1	0	0	0	0	0	0	0		0	0	0	0	0	0	0	0	0	0
0-1801	2	1	1	1	0	0	0	0.19	0.11				1	3	2	2	0	1	2	1	1	0	0	0	1	0	1	27.5482	2	0	0	0	0	0	0	0	0	0		0	0	0	0	0	0	0	0	0	0
0-1802	2	1	2	1	1	1	1	2.37	2.05				1	3	2	5	0	1	2	0		0	0	0	1	0	1	27.2509	2	1	1	0	0	0	0	0	1	1		0	0	0	0	0	0	0	0	0	0
0-1802	2	1	2	2		1	1	3.39	5.31				1	3	2	5	0	1	2	0		0	0	0	1	0	1	27.968	2	1	1	0	0	0	0	1	1	1	1	1	1	0	0	0	0	0	0	0	0
0-1804	2	1	2	1		0	0						0		1	6	1	1	1	0		1	1	0	0	1	1	23.8367	1	0	0	0	0	0	0	0	0	0		0	0	0	0	0	0	0	0	0	0
0-1804	2	1	2	2		0	0						0		1	6	1	1	3	0		1	1	0	0	1	1	23.8367	1	0	0	0	0	0	0	0	0	0		0	0	0	0	0	0	0	0	0	0
0-1806	2	1	1	1	0	0	0	0.07	0.06				1	5	3	1	0	1	3	0		0	1	0	0	0	1	25.6055	2	0	0	0	0	0	0	0	0	0		0	0	0	0	0	0	0	0	0	0
0-1807	1	1	2	1		0	0						1	9	4	5	0	1	2	0		0	1	1	0	0	0	23.3844	1	0	0	0	0	0	0	0	0	0		0	0	0	0	0	0	0	0	0	0
0-1807	1	1	2	2		0	0						1	9	4	5	0	1	2	1	2	0	0	1	0	0	0	23.3844	1	0	0	0	0	0	0	0	0	0		0	0	0	0	0	0	0	0	0	0
0-1809	2	1	2	1		0	0						1	3	2	2	1	1	3	1	1	0	1	0	0	0	0	22.7833	1	1	1	0	0	0	0	0	0	0		0	0	0	0	0	0	0	0	0	0
0-1809	2	1	2	2		0	0						1	3	2	2	0	1	3	1	1	1	1	0	0	0	0	22.7833	1	1	1	0	0	0	0	0	0	0		0	0	0	0	0	0	0	0	0	0
0-1811	2	1	2	1	0	0	0	0.03	0.17				1	3	2	1	0	1	2	0		0	0	0	1	0	0	28.7317	2	0	0	0	0	0	0	0	0	0		0	0	0	0	0	0	0	0	0	0
0-1811	2	1	2	2		0	0						1	3	2	1	0	1	2	0		0	0	0	1	0	0	28.3937	2	0	0	0	0	0	0	0	0	0		0	0	0	0	0	0	0	0	0	0
0-1813	2	1	1	1	1	1	1	9.79	2.03				0		1	2	0	1	1	0		0	0	1	0	0		25	1	0	0	0	0	0	0	0	1	1		0	0	0	0	0	0	0	0	0	0
0-1814	2	1	2	1		0	0						0		1	2	0	1	2	0		0	0	0	0	0		23.2254	1	0	0	0	0	0	0	0	0	0
0-1814	2	1	2	2		0	0						0		1	2	0	1	2	0		0	0	0	0	0		23.2254	1	0	0	0	0	0	0	0	0	0
0-1816	2	1	2	1		0	0						0		1	6	0	1	1	0		1	0	0	0	0	1	27.5802	2	1	1	0	0	0	0	0	0	0		0	0	0	0	0	0	0	0	0	0
0-1816	2	1	2	2		0	0						0		1	6	0	1	1	0		1	0	0	0	0	1	27.5802	2	1	1	0	0	0	0	0	0	0		0	0	0	0	0	0	0	0	0	0
0-1818	2	1	1	1		0	0						1	3	2	1	0	1	3	1	1	1	1	0	1	0	1	24.2202	1	1	1	0	0	0	0	0	0	0		0	0	0	0	0	0	0	0	0	0
0-1819	2	1	1	1		0	0						1	3	2	4	1	1	3	1	2	0	1	0	1	0	1	29.0698	2	1	0	0	0	0	0	0	0	0		0	0	0	0	0	0	0	0	0	0
0-1820	2	1	2	2		1	0	0.03	0.08	0	0	0	1	3	2	2	0	1	2	0		0	1	0	1	0	0	25	2	0	0	0	0	0	0	0	0	1		0	0	0	0	0	0	0	0	0	0
0-1820	2	1	2	1		0	0						1	3	2	2	0	1	3	0		0	1	0	1	0	0	25.3086	2	0	0	0	0	0	0	0	0	0		0	0	0	0	0	0	0	0	0	0
0-1822	2	1	1	1	0	0	0						1	3	2	1	0	1	2	1	3	0	0	0	0	0	1	23.1834	1	1	1	0	0	0	0	0	0	0		0	0	0	0	0	0	0	0	0	0
0-1823	2	1	1	1		0	0	0.1	0.07				1	3	2	5	1	1	3	1	1	0	1	0	1	0	1	28.4091	2	0	0	0	0	0	0	0	0	0		0	0	0	0	0	0	0	0	0	0
0-1824	2	1	2	1		1	1	0.1	0.15	0	0	0	0		1	6	0	0	1	1	2	1	0	1	0	0	0	24.4418	1	1	1	0	0	0	0	0	1	1		0	0	0	0	0	0	0	0	0	0
0-1824	2	1	2	2		1	1	0.09	0.2				0		1	6	0	0	1	1	2	1	0	1	0	0	0	24.4418	1	1	1	0	0	0	0	1	1	1	1	0	1	0	0	0	0	0	0	0	0
0-1826	2	1	2	1		0	0						1	9	4	5	1	1	3	1	1	0	1	1	0	0	0	26.7299	2	0	0	0	0	0	0	0	0	0		0	0	0	0	0	0	0	0	0	0
0-1826	2	1	2	2		0	0						1	9	4	5	1	1	3	1	2	0	1	1	0	0	0	24.7252	1	0	0	0	0	0	0	0	0	0		0	0	0	0	0	0	0	0	0	0
0-1828	2	1	2	1		0	0						1	9	4	5	0	0	2	0		0	1	1	0	1	0	22.7583	1	0	0	0	0	0	0	0	0	0		0	0	0	0	0	0	0	0	0	0
0-1828	2	1	2	2		0	0						1	9	4	5	0	0	2	0		0	1	1	0	1	0	22.2291	1	0	0	0	0	0	0	0	0	0		0	0	0	0	0	0	0	0	0	0
0-1830	2	1	2	1		0	0						1	9	4	2	0	1	3	0		0	0	0	0	0	1	27.5482	2	0	0	0	0	0	0	0	0	0		0	0	0	0	0	0	0	0	0	0
0-1830	2	1	2	2		0	0						1	9	4	2	1	1	3	0		0	0	0	0	0	1	25.7117	2	0	0	0	0	0	0	0	0	0		0	0	0	0	0	0	0	0	0	0
0-1832	2	1	2	1		0	0						1	5	3	2	1	1	2	1	1	0	1	1	0	1	1	24.8163	1	0	0	0	0	0	0	1	1	1	1	1	0	0	0	0	0	0	0	0	0
0-1832	2	1	2	2		0	0						1	5	3	2	1	1	2	1	1	0	1	1	0	1	1	24.4898	1	0	0	0	0	0	0	1	1	1	1	1	0	0	0	0	0	0	0	0	0
0-1834	2	1	2	1	0	0	0	0.06	0.03				1	5	3	4	1	1	3	0		0	1	1	0	1	0	22.231	1	0	0	0	0	0	0	0	0	0		0	0	0	0	0	0	0	0	0	0
0-1834	2	1	2	2		0	0						1	5	3	4	1	1	3	0		0	1	1	0	1	0	22.231	1	0	0	0	0	0	0	0	0	0		0	0	0	0	0	0	0	0	0	0
0-1836	2	1	1	1	0	0	0	0.02	0.1				1	3	2	5	0	1	3	1	2	0	0	0	1	1	0	23.3887	1	0	0	0	0	0	0	0	0	0		0	0	0	0	0	0	0	0	0	0
0-1837	2	1	2	1	0	0	0	0.13	0.25				1	3	2	1	0	1	2	0		0	0	0	1	0	1	24.6755	1	1	1	0	0	0	0	0	0	0		0	0	0	0	0	0	0	0	0	0
0-1837	2	1	2	2		0	0						1	3	2	1	0	1	2	0		0	0	0	1	0	1	25.6489	2	1	1	0	0	0	0	0	0	0		0	0	0	0	0	0	0	0	0	0
0-1839	2	1	2	2		1	1	1.25	0.05	0	0	0	1	3	2	1	0	1	3	0		0	1	0	0	0	1	20.1092	1	0	0	0	0	0	0	1	1	1	1	0	1	0	0	0	0	0	0	0	0
0-1839	2	1	2	1	0	0	0	1.64	0.05				1	3	2	1	1	1	3	0		0	1	0	0	0	1	20.1092	1	0	0	0	0	0	0	0	0	0		0	0	0	0	0	0	0	0	0	0
0-1841	2	1	2	1	0	0	0	0.05	0.02				1	3	2	5	0	1	3	0		0	0	0	0	0	1	22.7833	1	0	0	0	0	0	0	0	0	0		0	0	0	0	0	0	0	0	0	0
0-1841	2	1	2	2		0	0						1	3	2	5	0	1	3	1	1	0	0	0	1	0	1	23.04	1	0	0	0	0	0	0	0	0	0		0	0	0	0	0	0	0	0	0	0
0-1843	2	1	2	1		0	0						1	9	4	2	1	1	3	0		0	1	0	0	0	0	24.9135	1	0	0	0	0	0	0	0	0	0		0	0	0	0	0	0	0	0	0	0
0-1843	2	1	2	2		0	0						1	9	4	2	1	1	3	0		0	1	0	0	0	0	24.9135	1	0	0	0	0	0	0	0	0	0		0	0	0	0	0	0	0	0	0	0
0-1845	2	1	2	1		0	0	0.04	0				1	3	2	5	0	1	2	0		0	0	0	1	0	1	21.6049	1	0	0	0	0	0	0	0	0	0		0	0	0	0	0	0	0	0	0	0
0-1845	2	1	2	2		0	0						1	3	2	1	0	1	2	1	1	0	0	0	1	0	1	22.5309	1	0	0	0	0	0	0	0	0	0		0	0	0	0	0	0	0	0	0	0
0-1847	2	1	2	1		0	0						1	9	4	5	1	1	3	0		0	1	0	0	0	0	24.1588	1	0	0	0	0	0	0	0	0	0		0	0	0	0	0	0	0	0	0	0
0-1847	2	1	2	2		0	0						1	9	4	5	1	1	3	0		0	1	0	0	0	0	23.7387	1	0	0	0	0	0	0	0	0	0		0	0	0	0	0	0	0	0	0	0
0-1849	2	1	2	1		0	0						1	9	4	2	0	1	2	0		0	1	0	0	0	0	28.7347	2	1	0	1	0	0	0	1	1	1	1	1	0	0	0	0	0	0	0	0	0
0-1849	2	1	2	2		0	0						1	9	4	2	0	1	2	0		0	1	0	0	0	0	28.7347	2	1	0	1	0	0	0	1	1	1	1	1	0	0	0	0	0	0	0	0	0
0-1851	2	1	2	1		0	0						1	3	2	1	0	1	3	1	1	0	0	0	1	0	0	22.9926	1	0	0	0	0	0	0	0	0	0		0	0	0	0	0	0	0	0	0	0
0-1851	2	1	2	2		0	0						1	3	2	1	0	1	3	1	2	0	0	0	1	0	0	22.9926	1	0	0	0	0	0	0	0	0	0		0	0	0	0	0	0	0	0	0	0
0-1853	2	1	2	1	0	0	0	0.05	0.08				1	3	2	5	0	1	3	0		0	0	0	1	0	0	27.4648	2	0	0	0	0	0	0	0	0	0		0	0	0	0	0	0	0	0	0	0
0-1853	2	1	2	2		0	0						1	3	2	5	0	1	3	0		0	0	0	1	0	0	27.4648	2	0	0	0	0	0	0	0	0	0		0	0	0	0	0	0	0	0	0	0
0-1855	2	1	1	1	0	0	0	0.17	0.02				1	3	2	5	1	1	3	0		0	1	0	1	0	0	23.2438	1	0	0	0	0	0	0	0	0	0		0	0	0	0	0	0	0	0	0	0
0-1856	2	1	2	1	0	0	0	0.04	0.13				0		1	6	0	1	1	0		1	0	0	0	0	0	20.4783	1	0	0	0	0	0	0	0	0	0		0	0	0	0	0	0	0	0	0	0
0-1856	2	1	2	2		0	0						0		1	6	0	1	1	0		1	0	0	0	0	0	20.4783	1	0	0	0	0	0	0	0	0	0		0	0	0	0	0	0	0	0	0	0
0-1858	2	1	2	1	0	0	0	0.04	0.09				1	3	2	5	1	1	3	1	1	0	1	0	0	0	1	26.2346	2	0	0	0	0	0	0	0	0	0		0	0	0	0	0	0	0	0	0	0
0-1858	2	1	2	2		0	0						1	3	2	5	1	1	3	1	1	0	1	0	0	0	1	26.2346	2	0	0	0	0	0	0	0	0	0		0	0	0	0	0	0	0	0	0	0
0-1860	2	1	2	1	0	0	0	0.07	0.08				0		1	3	0	0	3	0		0	0	1	0	0	1	22.2222	1	1	1	0	0	0	0	0	0	0		0	0	0	0	0	0	0	0	0	0
0-1860	2	1	2	2		0	0						0		1	6	0	1	2	1	2	0	0	1	0	0	1	22.2222	1	1	1	0	0	0	0	0	0	0		0	0	0	0	0	0	0	0	0	0
0-1862	2	1	2	1	0	0	0	0.03	0.18				1	9	4	5	0	1	3	0		0	1	0	0	0	0	26.2188	2	0	0	0	0	0	0	0	0	0		0	0	0	0	0	0	0	0	0	0
0-1862	2	1	2	2		0	0						1	9	4	5	0	1	3	0		0	1	0	0	0	0	25.8645	2	0	0	0	0	0	0	0	0	0		0	0	0	0	0	0	0	0	0	0
0-1864	2	1	2	1		0	0	0.09	0.05				1	3	2	1	0	1	2	0		0	0	0	1	0	0	25.9516	2	0	0	0	0	0	0	0	0	0		0	0	0	0	0	0	0	0	0	0
0-1864	2	1	2	2		0	0						1	3	2	1	0	1	3	0		0	0	0	1	0	0	25.9516	2	0	0	0	0	0	0	0	0	0		0	0	0	0	0	0	0	0	0	0
0-1866	2	1	1	1		0	0						1	3	2	1	0	1	3	0		0	0	0	1	0	0	23.5666	1	0	0	0	0	0	0	0	0	0		0	0	0	0	0	0	0	0	0	0
0-1867	2	1	2	1	0	0	0	0.05	0.07				1	5	3	3	1	1	3	0		0	0	1	0	0	0	24.9135	1	0	0	0	0	0	0	0	0	0		0	0	0	0	0	0	0	0	0	0
0-1867	2	1	2	2		1	1	7.24	0.24				1	5	3	3	1	1	3	0		0	0	1	0	0	0	24.9135	1	0	0	0	0	0	0	0	1	1		0	0	0	0	0	0	0	0	0	0
0-1869	2	1	1	1		0	0						1	5	3	5	1	1	3	1	1	0	1	0	0	0	0	24.6914	1	0	0	0	0	0	0	0	0	0		0	0	0	0	0	0	0	0	0	0
0-1870	2	1	2	1		0	0						0		1	6	0	1	1	0		0	0	1	0	0	0	23.8087	1	1	1	0	0	0	0	0	0	0		0	0	0	0	0	0	0	0	0	0
0-1870	2	1	2	2		0	0						0		1	6	0	1	2	0		0	0	1	0	0	0	24.5089	1	1	1	0	0	0	0	0	0	0		0	0	0	0	0	0	0	0	0	0
0-1872	2	1	2	1	0	0	0	0.03	0.09				1	3	2	4	1	1	3	1	2	0	1	0	0	0	0	22.8571	1	0	0	0	0	0	0	0	0	0		0	0	0	0	0	0	0	0	0	0
0-1872	2	1	2	2		0	0						1	3	2	4	1	1	3	1	1	0	1	0	0	0	0	23.5102	1	0	0	0	0	0	0	0	0	0		0	0	0	0	0	0	0	0	0	0
0-1874	2	1	2	1	0	0	0	0.02	0.1				1	3	2	4	1	1	3	0		0	1	0	0	0	0	29.4118	2	1	0	0	0	0	0	0	0	0		0	0	0	0	0	0	0	0	0	0
0-1874	2	1	2	2		0	0						1	3	2	4	0	1	3	0		0	1	0	0	0	0	29.4118	2	1	0	0	0	0	0	0	0	0		0	0	0	0	0	0	0	0	0	0
0-1876	2	1	2	1	0	0	0	0.02	0.06				1	3	2	3	0	1	3	0		0	1	0	0	0	1	23.9995	1	1	0	0	0	0	0	1	1	1	2	1	0	0	1	0	0	1	1	1	0
0-1876	2	1	2	2		0	0						1	3	2	3	0	1	3	0		0	1	0	0	0	1	23.9995	1	1	0	0	0	0	0	1	1	1	2	1	0	0	1	0	0	1	1	1	0
0-1878	2	1	1	1		1	1	6.84	1.32				1	3	2	5	0	1	3	1	1	0	0	0	1	0	0	35.2941	3	0	0	0	0	0	0	1	1	1	2	1	0	1	0	0	0	0	1	0	1
0-1879	2	1	1	1		0	0						1	3	2	2	0	1	3	1	1	0	1	0	1	0	1	27.4406	2	0	0	0	0	0	0	1	1	1	2	1	0	0	1	0	1	1	0	1	1
0-1880	2	1	2	1		0	0						1	9	4	2	0	1	2	0		0	1	1	0	0		30.8248	3	1	0	0	0	0	0	1	1	1	2	1	0	0	1	1	1	1	1	1	1
0-1880	2	1	2	2		0	0						1	9	4	2	0	1	2	0		0	1	1	0	0		30.8248	3	1	0	0	0	0	0	1	1	1	2	1	0	0	1	1	1	1	1	1	1
0-1882	2	1	1	1		0	0						1	3	2	5	1	1	3	1	1	0	1	0	1	0	0	24.8971	1	0	0	0	0	0	0	0	0	0		0	0	0	0	0	0	0	0	0	0
0-1883	2	1	2	1		0	0	0.07	0.06				1	3	2	4	0	1	3	1	1	0	1	0	1	0	1	27.1664	2	1	1	0	0	0	0	0	0	0		0	0	0	0	0	0	0	0	0	0
0-1883	2	1	2	2		0	0						1	3	2	4	0	1	3	1	1	0	1	0	1	0	1	27.4717	2	1	1	0	0	0	0	0	0	0		0	0	0	0	0	0	0	0	0	0
0-1885	2	1	2	1		0	0						0		1	3	1	1	3	1	1	0	1	0	0	0	1	20.1956	1	0	0	0	0	0	0	0	0	0		0	0	0	0	0	0	0	0	0	0
0-1885	2	1	2	2		0	0						0		1	3	1	1	3	1	1	0	1	0	0	0	1	20.1956	1	0	0	0	0	0	0	0	0	0		0	0	0	0	0	0	0	0	0	0
0-1887	2	1	1	1		1	1	5.43	3.13				1	5	3	5	0	1	3	0		0	1	1	0	0	1	25.5593	2	1	1	0	0	0	0	1	1	1	2	1	1	0	0	1	1	0	1	0	1
0-1888	2	1	2	1		1	1	6.64	3.92				1	9	4	3	1	1	3	1	1	0	0	0	0	0	0	22.7244	1	0	0	0	0	0	0	1	1	1	1	1	0	0	0	0	0	0	0	0	0
0-1888	2	1	2	2		1	1	6.09	1.49				1	9	4	3	1	1	3	1	1	0	0	0	0	0	0	22.7244	1	0	0	0	0	0	0	1	1	1	1	1	0	0	0	0	0	0	0	0	0
0-1890	2	1	2	1		0	0						1	3	2	1	0	1	3	0		0	1	0	0	0	1	23.03	1	0	0	0	0	0	0	0	0	0		0	0	0	0	0	0	0	0	0	0
0-1890	2	1	2	2		0	0						1	3	2	1	1	1	3	0		0	1	0	0	0	1	23.03	1	0	0	0	0	0	0	0	0	0		0	0	0	0	0	0	0	0	0	0
0-1892	2	1	2	1		0	0						1	5	3	2	1	1	2	0		0	1	1	0	0	1	29.0437	2	0	0	0	0	0	0	1	1	1	1	1	0	0	0	0	0	0	0	0	0
0-1892	2	1	2	2		0	0						1	5	3	2	1	1	3	0		0	1	0	0	0	1	29.0174	2	0	0	0	0	0	0	1	1	1	1	1	0	0	0	0	0	0	0	0	0
0-1894	2	1	2	1	0	0	0	0.03	0.07				0		1	3	0	1	2	0		1	0	1	0	1	0	23.7118	1	1	1	0	0	0	0	0	0	0		0	0	0	0	0	0	0	0	0	0
0-1894	2	1	2	2		0	0						0		1	3	0	1	3	0		1	0	1	0	1	0	23.7118	1	1	1	0	0	0	0	0	0	0		0	0	0	0	0	0	0	0	0	0
0-1896	2	1	1	1		0	0						1	1	2	2	0	1	3	0		0	1	0	1	1	0	22.9854	1	0	0	0	0	0	0	0	0	0		0	0	0	0	0	0	0	0	0	0
0-1897	2	1	1	1		0	0						1	3	2	3	0	1	3	1	1	0	1	0	0	0	0	28.3782	2	1	1	0	0	0	0	1	1	1	2	0	1	0	0	1	1	1	0	1	0
0-1898	2	1	2	1		0	0						1	3	2	1	0	1	2	1	1	0	0	0	0	0	0	24.2215	1	0	0	0	0	0	0	1	1	1	2	1	1	1	1	1	1	1	0	1	1
0-1898	2	1	2	2		0	0						1	3	2	5	0	1	3	0		0	0	0	0	0	0	24.2215	1	0	0	0	0	0	0	1	1	1	2	1	1	1	1	1	1	1	0	1	1
0-1900	1	1	2	1		1	1	4.69	0.2				0		1	6	0	1	2	1	1	0	0	0	0	0	1	24.6914	1	0	0	0	0	0	0	1	1	1	2	0	1	0	0	1	0	1	1	0	1
0-1900	1	1	2	2		0	0	4.6	0.26				0		1	6	0	1	2	1	1	0	0	0	0	0	1	24.6914	1	0	0	0	0	0	0	1	1	1	2	0	1	0	0	1	0	1	1	0	1
0-1902	1	1	1	1		0	0						0		1	3	0	1	2	0		0	1	0	0	0	0	24.6914	1	0	0	0	0	0	0	0	0	0		0	0	0	0	0	0	0	0	0	0
0-1903	2	1	1	1	0	0	0	0.05	0.19				0		1	6	0	0	2	0		1	0	0	0	0	0	19.4094	1	1	1	0	0	0	0	0	0	0		0	0	0	0	0	0	0	0	0	0
0-1904	2	1	1	1	0	0	0	0.02	0.05				1	3	2	2	0	1	3	1	1	0	0	0	1	0	0	24.3375	1	0	0	0	0	0	0	0	0	0		0	0	0	0	0	0	0	0	0	0
0-1905	2	1	2	1		0	0						1	9	4	3	1	1	3	0		0	1	0	0	0	0	25.3086	2	0	0	0	0	0	0	0	0	0		0	0	0	0	0	0	0	0	0	0
0-1905	2	1	2	2		0	0						1	9	4	3	1	1	3	0		0	0	0	0	0	0	25.3086	2	0	0	0	0	0	0	0	0	0		0	0	0	0	0	0	0	0	0	0
0-1907	2	1	2	2		1	0	0.02	0.05	0	0	0	1	3	2	1	0	1	3	0		1	0	0	1	0	1	27.7744	2	0	0	0	0	0	0	0	0	1		0	0	0	0	0	0	0	0	0	0
0-1907	2	1	2	1	0	0	0	0.03	0.04				1	3	2	1	0	1	3	1	1	1	0	0	1	0	1	27.1706	2	0	0	0	0	0	0	0	0	0		0	0	0	0	0	0	0	0	0	0
0-1909	2	1	2	2		1	0	0.07	0.05				1	3	2	2	0	1	3	0		0	0	0	1	0	1	23.3556	1	0	0	0	0	0	0	0	0	1		0	0	0	0	0	0	0	0	0	0
0-1909	2	1	2	1	0	0	0	0.1	0.05				1	3	2	2	0	1	3	1	1	0	0	0	1	0	1	22.8395	1	0	0	0	0	0	0	0	0	0		0	0	0	0	0	0	0	0	0	0
0-1911	2	1	2	1		0	0	0.05	0.03				0		1	3	0	1	3	1	1	0	1	1	0	0	0	29.0174	2	0	0	0	0	0	0	0	0	0		0	0	0	0	0	0	0	0	0	0
0-1911	2	1	2	2		0	0						0		1	3	0	1	3	1	1	0	1	1	0	0	0	29.0174	2	0	0	0	0	0	0	0	0	0		0	0	0	0	0	0	0	0	0	0
0-1913	1	1	2	1	0	0	0	0.17	0.07				1	3	2	4	1	1	3	0		0	1	0	1	0	1	24.8356	1	0	0	0	0	0	0	0	0	0		0	0	0	0	0	0	0	0	0	0
0-1913	1	1	2	2		0	0						1	3	2	4	1	1	3	0		0	1	0	1	0	1	25.42	2	0	0	0	0	0	0	0	0	0		0	0	0	0	0	0	0	0	0	0
0-1915	2	1	2	1		0	0						1	3	2	4	1	1	3	1	1	0	1	0	1	0	1	23.7654	1	0	0	0	0	0	0	0	0	0		0	0	0	0	0	0	0	0	0	0
0-1915	2	1	2	2		0	0						1	3	2	4	1	1	3	1	1	0	1	0	1	0	1	23.7654	1	0	0	0	0	0	0	0	0	0		0	0	0	0	0	0	0	0	0	0
0-1917	2	1	1	1		0	0						1	3	2	2	1	1	3	0		0	0	0	0	0	0	25.2092	2	1	1	0	0	0	0	0	0	0		0	0	0	0	0	0	0	0	0	0
0-1918	2	1	1	1		0	0						1	3	2	3	0	1	3	0		0	1	0	0	0	0	27.1706	2	1	1	0	0	0	0	1	1	1	1	1	0	0	0	0	0	0	0	0	0
0-1919	2	1	2	1	0	0	0	0.02	0.37				1	9	4	2	1	1	2	0		0	0	0	0	0	1	25.0995	2	1	0	0	1	0	0	0	0	0		0	0	0	0	0	0	0	0	0	0
0-1919	2	1	2	2		0	0						1	9	4	2	1	1	1	0		0	1	0	0	0	1	25.0995	2	1	0	0	1	0	0	0	0	0		0	0	0	0	0	0	0	0	0	0
0-1921	1	1	1	1		1	1	0.51	0.16	0	1	1	1	3	2	4	1	1	2	1	1	0	1	0	1	0	0	24.4646	1	1	0	1	0	0	0	1	1	1	2	1	0	0	1	0	1	1	0	0	1
0-1922	1	1	2	1	0	0	0	0.02	0.07				1	3	2	3	0	1	3	0		0	1	0	0	0	1	23.5294	1	1	0	0	0	0	0	0	0	0		0	0	0	0	0	0	0	0	0	0
0-1922	1	1	2	2		0	0						1	3	2	3	0	1	3	0		0	1	0	0	0	1	24.2215	1	1	0	0	0	0	0	0	0	0		0	0	0	0	0	0	0	0	0	0
0-1924	1	1	2	1		0	0						1	9	4	1	0	1	3	1	1	0	1	1	0	0	0	25.8546	2	0	0	0	0	0	0	0	0	0		0	0	0	0	0	0	0	0	0	0
0-1924	1	1	2	2		1	1	3.31	0.38				1	9	4	3	0	1	3	0		0	1	1	0	0	0	25.8546	2	0	0	0	0	0	0	0	1	1		0	0	0	0	0	0	0	0	0	0
0-1926	1	1	2	1	0	0	0	0.3	0.11				1	3	2	2	1	1	3	0		0	1	0	1	0	0	24.6559	1	0	0	0	0	0	0	0	0	0		0	0	0	0	0	0	0	0	0	0
0-1926	1	1	2	2		0	0						1	3	2	2	1	1	3	0		0	1	0	1	0	0	24.3438	1	0	0	0	0	0	0	0	0	0		0	0	0	0	0	0	0	0	0	0
0-1928	1	1	2	1		1	1	1.57	0.74				1	5	3	3	1	1	3	1	1	0	1	0	0	0	0	29.0657	2	1	0	1	0	0	0	0	1	1		0	0	0	0	0	0	0	0	0	0
0-1928	1	1	2	2		0	0						1	5	3	3	1	1	3	1	1	0	1	0	0	0	0	29.0657	2	1	0	1	0	0	0	1	1	1	1	0	1	0	0	0	0	0	0	0	0
0-1930	1	1	1	1		1	1	7.09	1.71				1	5	3	5	0	1	3	1	2	0	1	0	0	0	0	26.8122	2	0	0	0	0	0	0	1	1	1	1	1	1	0	0	0	0	0	0	0	0
0-1931	1	1	2	1		1	1	5.19	0.29				0		1	6	0	1	2	1	1	1	0	0	0	0	0	26.7299	2	0	0	0	0	0	0	1	1	1	2	1	0	0	1	1	1	1	1	0	0
0-1931	1	1	2	2		1	1	4.3	0.23				0		1	6	0	1	2	1	1	1	0	0	0	0	0	26.7299	2	0	0	0	0	0	0	1	1	1	2	1	0	0	1	1	1	1	1	0	0
0-1933	1	1	2	1		0	0						0		1	6	0	1	1	1	2	1	0	0	0	0	1	25.4694	2	0	0	0	0	0	0	0	0	0		0	0	0	0	0	0	0	0	0	0
0-1933	1	1	2	2		0	0						0		1	6	0	1	2	0		1	0	0	0	0	1	25.4694	2	0	0	0	0	0	0	0	0	0		0	0	0	0	0	0	0	0	0	0
0-1935	2	1	2	1		0	0						1	3	2	5	0	1	2	0		0	0	0	1	0	1	26.5338	2	0	0	0	0	0	0	0	0	0		0	0	0	0	0	0	0	0	0	0
0-1935	2	1	2	2		0	0						1	3	2	1	1	1	2	0		0	0	0	1	0	1	26.8923	2	0	0	0	0	0	0	0	0	0		0	0	0	0	0	0	0	0	0	0
0-1937	2	1	2	1		1	1						1	3	2	1	0	1	3	0		0	1	0	1	0	0	24.0493	1	0	0	0	0	0	0	1	1	1	2	0	0	1	0	1	0	1	0	0	0
0-1937	2	1	2	2		1	1	5.68	2.97				1	3	2	1	0	1	3	0		0	1	0	1	1	0	24.0493	1	0	0	0	0	0	0	1	1	1	2	0	0	1	0	1	0	1	0	0	0
0-1939	2	1	2	1	0	0	0	0.09	0.04				1	3	2	4	1	1	2	0		0	1	0	1	0	1	23.7387	1	0	0	0	0	0	0	0	0	0		0	0	0	0	0	0	0	0	0	0
0-1939	2	1	2	2		1	1	2.9	0.3				1	3	2	4	1	1	3	1	2	0	1	0	1	0	1	23.7387	1	0	0	0	0	0	0	1	1	1	2	1	0	0	1	0	0	1	0	0	0
0-1941	1	1	1	1		0	0						1	9	4	1	0	1	3	1	1	0	1	1	0	0	0	26.4463	2	0	0	0	0	0	0	0	0	0		0	0	0	0	0	0	0	0	0	0
0-1942	1	1	2	1	0	0	0	0.02	0.04				1	3	2	2	0	1	3	0		0	1	0	0	0	0	24.4898	1	0	0	0	0	0	0	0	0	0		0	0	0	0	0	0	0	0	0	0
0-1942	1	1	2	2		0	0						1	3	2	2	0	1	3	0		0	1	0	0	0	0	24.4898	1	0	0	0	0	0	0	0	0	0		0	0	0	0	0	0	0	0	0	0
0-1944	1	1	2	1		0	0	0.07	0.06				1	3	2	3	0	1	3	1	1	0	1	0	0	0	1	25.5036	2	0	0	0	0	0	0	1	1	1	2	1	0	0	1	0	1	1	1	1	1
0-1944	1	1	2	2		0	0						1	3	2	3	0	1	3	1	1	1	1	0	0	0	1	25.1808	2	0	0	0	0	0	0	1	1	1	2	1	0	0	1	0	1	1	1	1	1
0-1946	1	1	1	1	0	0	0						1	2	2	4	0	1	3	0		0	1	0	1	1	0	24.9108	1	0	0	0	0	0	0	0	0	0		0	0	0	0	0	0	0	0	0	0
0-1947	1	1	2	1		0	0						0		1	1	0	1	2	0		0	0	0	0	1	0	28.3447	2	0	0	0	0	0	0	0	0	0		0	0	0	0	0	0	0	0	0	0
0-1947	1	1	2	2		0	0						0		1	1	0	1	2	0		0	0	0	0	1	0	27.6361	2	0	0	0	0	0	0	0	0	0		0	0	0	0	0	0	0	0	0	0
0-1949	1	1	2	1		0	0						1	3	2	2	0	1	3	0		0	0	0	0	0	0	25.9909	2	0	0	0	0	0	0	0	0	0		0	0	0	0	0	0	0	0	0	0
0-1949	1	1	2	2		0	0						1	3	2	2	0	1	3	0		0	0	0	0	0	0	25.9909	2	0	0	0	0	0	0	0	0	0		0	0	0	0	0	0	0	0	0	0
0-1951	2	1	2	1	0	0	0	0.05	0.04				1	3	2	4	0	1	3	1	1	0	1	0	1	0	1	27.1731	2	0	0	0	0	0	0	0	0	0		0	0	0	0	0	0	0	0	0	0
0-1951	2	1	2	2		0	0						1	3	2	4	1	1	3	0		0	1	0	0	0	1	27.4653	2	0	0	0	0	0	0	0	0	0		0	0	0	0	0	0	0	0	0	0
0-1953	2	1	1	1		1	1	1.63	0.3				1	5	3	5	1	1	2	1	1	0	0	0	0	0	0	24.4898	1	0	0	0	0	0	0	1	1	1	2	1	0	0	1	0	1	1	1	0	0
0-1954	2	1	2	1		0	0						1	3	2	2	0	1	3	1	1	0	0	0	1	0	1	22.8374	1	1	1	0	0	0	0	0	0	0		0	0	0	0	0	0	0	0	0	0
0-1954	2	1	2	2		0	0						1	3	2	2	0	1	3	1	1	0	0	0	1	0	1	22.4913	1	1	1	0	0	0	0	0	0	0		0	0	0	0	0	0	0	0	0	0
0-1956	1	1	1	1		1	1	4.44	0.72				0		1	6	0	1	2	0		1	0	0	0	0	0	21.551	1	0	0	0	0	0	0	0	1	1		0	0	0	0	0	0	0	0	0	0
0-1957	1	1	1	1	0	0	0	0.02	0.6				1	3	2	5	0	1	3	0		1	0	0	1	0	1	23.3844	1	0	0	0	0	0	0	0	0	0		0	0	0	0	0	0	0	0	0	0
0-1958	1	1	2	1	0	1	1	0.06	10.52				1	9	4	2	0	1	3	1	1	0	1	1	1	0	1	23.6713	1	0	0	0	0	0	0	0	1	1		0	0	0	0	0	0	0	0	0	0
0-1958	1	1	2	2		0	0						1	9	4	2	0	1	3	1	1	0	1	1	1	0	1	23.6713	1	0	0	0	0	0	0	1	1	1	1	0	1	0	0	0	0	0	0	0	0
0-1960	1	1	1	1		0	0						0		1	2	1	1	2	1	2	0	0	0	0	1	0	26.2346	2	0	0	0	0	0	0	0	0	0		0	0	0	0	0	0	0	0	0	0
0-1961	1	1	2	1		1	1						0		1	6	0	1	3	0		0	1	0	0					0	0	0	0	0	0	1	1	1	1	0	1	0	0	0	0	0	0	0	0
0-1961	1	1	2	2		1	1	1.48	0.24				0		1	6	0	1	3	0		0	1	0	0					0	0	0	0	0	0	1	1	1	1	0	1	0	0	0	0	0	0	0	0
0-1963	1	1	2	1		0	0						0		1	6	0	1	3	1	1	0	0	1	0	0	1	24.0569	1	1	0	0	0	0	0	0	0	0		0	0	0	0	0	0	0	0	0	0
0-1963	1	1	2	2		0	0						0		1	6	0	1	3	1	1	0	0	1	0	0	1	24.0569	1	1	0	0	0	0	0	0	0	0		0	0	0	0	0	0	0	0	0	0
0-1965	1	1	1	1		1	1	2.15	1.05				1	3	2	1	0	1	2	1	2	1	1	0	1	0	0	21.8573	1	0	0	0	0	0	0	0	1	1		0	0	0	0	0	0	0	0	0	0
0-1966	1	1	2	1		1	1	5.85	1.91				0		1	1	0	1	2	1	2	0	0	0	0	0	0	24.9337	1	0	0	0	0	0	0	1	1	1	2	1	1	0	0	0	1	0	0	0	0
0-1966	1	1	2	2		1	1	5.85	0.95				0		1	1	0	1	2	1	2	0	0	0	0	0	0	25.2493	2	0	0	0	0	0	0	1	1	1	2	1	1	0	0	0	1	0	0	0	0
0-1968	1	1	1	1		1	1	7.28	1.39				1	3	2	5	1	1	3	0		0	0	0	1	0	1	28.4055	2	0	0	0	0	0	0	0	1	1		0	0	0	0	0	0	0	0	0	0
0-1969	1	1	1	1		0	0						1	3	2	1	0	1	3	1	1	1	0	0	0	0	1	22.4712	1	0	0	0	0	0	0	0	0	0		0	0	0	0	0	0	0	0	0	0
0-1970	1	1	2	1		0	0	0.04	0.04				1	3	2	1	0	1	3	0		0	1	0	0	1	0	24.0741	1	0	0	0	0	0	0	0	0	0		0	0	0	0	0	0	0	0	0	0
0-1970	1	1	2	2		0	0						1	3	2	2	0	1	3	0		0	1	0	0	1	0	24.0741	1	0	0	0	0	0	0	0	0	0		0	0	0	0	0	0	0	0	0	0
0-1972	1	1	1	1		0	0						1	9	4	6	0	1	1	0		1	0	1	1	0	1	23.5102	1	0	0	0	0	0	0	0	0	0		0	0	0	0	0	0	0	0	0	0
0-1973	1	1	1	1		0	0						0		1	3	1	1	3	1	1	0	1	1	0	1	0	24.4898	1	0	0	0	0	0	0	0	0	0		0	0	0	0	0	0	0	0	0	0
0-1974	1	1	1	1	0	0	0	0.03	0.04				1	5	3	2	0	1	3	1	1	0	0	0	0	1	0	22.7732	1	0	0	0	0	0	0	0	0	0		0	0	0	0	0	0	0	0	0	0
0-1975	1	1	2	1		0	0						1	3	2	2	1	1	2	0		0	1	0	0	0	1	25.0298	2	1	1	0	0	0	0	0	0	0		0	0	0	0	0	0	0	0	0	0
0-1975	1	1	2	2		0	0						1	3	2	2	1	1	2	0		0	1	0	0	0	1	25.0298	2	1	1	0	0	0	0	0	0	0		0	0	0	0	0	0	0	0	0	0
0-1977	1	1	2	1		0	0						1	8	4	1	1	1	2	1	1	0	0	0	0	0	1	26.3656	2	0	0	0	0	0	0	0	0	0		0	0	0	0	0	0	0	0	0	0
0-1977	1	1	2	2		0	0						0		1	1	0	1	3	0		0	1	0	0	0	1	26.3656	2	0	0	0	0	0	0	0	0	0		0	0	0	0	0	0	0	0	0	0
0-1979	1	1	1	1		1	1	4.87	1.77				1	9	4	1	1	1	3	1	1	0	1	0	0	0	0	28.4005	2	0	0	0	0	0	0	1	1	1	2	1	0	0	0	1	1	0	1	0	0
0-1980	1	1	2	1		0	0						0		1	6	0	1	2	0		1	0	0	0	0	0	27.968	2	0	0	0	0	0	0	0	0	0		0	0	0	0	0	0	0	0	0	0
0-1980	1	1	2	2		0	0						0		1	6	0	1	2	0		1	0	0	0	0	0	29.4023	2	0	0	0	0	0	0	0	0	0		0	0	0	0	0	0	0	0	0	0
0-1982	1	1	1	1		0	0	0.03	0.03				1	3	2	5	0	1	3	0		0	1	0	1	0	0	26.1719	2	1	0	0	0	0	0	0	0	0		0	0	0	0	0	0	0	0	0	0
0-1983	1	1	1	1	0	0	0	0.07	0.07				0		1	1	0	1	3	0		0	0	0	0	0	0	28.3848	2	0	0	0	0	0	0	0	0	0		0	0	0	0	0	0	0	0	0	0
0-1984	1	1	2	1		1	1	4.31	0.69				1	9	4	2	0	1	2	1	2	0	1	0	0	1	0	28.089	2	0	0	0	0	0	0	1	1	1	2	1	0	0	1	0	1	1	0	1	1
0-1984	1	1	2	2		1	1	2.76	0.22				1	9	4	2	0	1	3	1	2	0	0	0	0	1	0	28.0899	2	0	0	0	0	0	0	1	1	1	2	1	0	0	1	0	1	1	0	1	1
0-1986	1	1	2	1		1	1	5	0.12				1	4	3	2	1	1	2	1	1	0	0	0	0	0	0	29.0533	2	0	0	0	0	0	0	1	1	1	2	1	0	0	1	1	1	1	1	0	1
0-1986	1	1	2	2		1	1	3.9	0.11				1	4	3	2	1	1	2	1	1	0	0	0	0	0	0	29.4076	2	0	0	0	0	0	0	1	1	1	2	1	0	0	1	1	1	1	1	0	1
0-1988	1	1	1	1		0	0						1	3	2	1	0	1	3	1	1	0	1	0	1	0	0	25.0995	2	0	0	0	0	0	0	1	1	1	2	1	0	0	0	1	1	0	0	1	1
0-1989	1	1	2	1		1	0	0.1	0.04	0	0	0	1	5	3	3	0	1	3	0		0	1	0	0	0	0	24.6914	1	0	0	0	0	0	0	0	0	1		0	0	0	0	0	0	0	0	0	0
0-1989	1	1	2	2		0	0						1	5	3	3	0	1	3	1	1	0	1	0	0	1	0	25	2	0	0	0	0	0	0	0	0	0		0	0	0	0	0	0	0	0	0	0
0-1991	1	1	2	1		1	1	1.87	0.67				1	3	2	3	1	1	3	1	1	0	1	0	0	1	0	34.0136	3	1	0	0	0	0	0	1	1	1	2	1	0	0	1	0	1	1	0	1	1
0-1991	1	1	2	2		1	1	1.67	0.22				1	3	2	3	0	1	3	0		0	1	0	0	1	0	34.0136	3	1	0	0	0	0	0	1	1	1	2	1	0	0	1	0	1	1	0	1	1
0-1993	1	1	1	1	0	1	1	0.03	1.23				1	3	2	4	0	1	3	1	1	0	1	0	1	0	0	22.4913	1	0	0	0	0	0	0	0	1	1		0	0	0	0	0	0	0	0	0	0
0-1994	1	1	2	1	0	1	1	0.03	2.08				0		1	6	0	1	2	0		0	0	0	0	0	1	25.7117	2	0	0	0	0	0	0	0	1	1		0	0	0	0	0	0	0	0	0	0
0-1994	1	1	2	2		0	0						0		1	6	0	1	2	0		0	0	0	0	0	1	25.7117	2	0	0	0	0	0	0	1	1	1	1	0	1	0	0	0	0	0	0	0	0
0-1996	1	1	2	1		0	0	0.05	0				1	9	4	1	0	1	2	1	1	0	0	0	0	0	0	26.6436	2	0	0	0	0	0	0	0	0	0		0	0	0	0	0	0	0	0	0	0
0-1996	1	1	2	2		0	0						1	9	4	1	0	1	2	1	1	0	0	1	0	0	0	26.6749	2	0	0	0	0	0	0	0	0	0		0	0	0	0	0	0	0	0	0	0
0-1998	1	1	2	1	0	1	1	4.9	0.53				1	1	2	1	0	1	2	1	1	0	0	0	1		0	26.7299	2	0	0	0	0	0	0	0	1	1		0	0	0	0	0	0	0	0	0	0
0-1998	1	1	2	2		1	1	4.67	0.53				1	1	2	1	1	1	3	1	2	0	1	0	1	0	0	27.0641	2	0	0	0	0	0	0	1	1	1	1	0	1	0	0	0	0	0	0	0	0
0-2000	1	1	2	1	0	1	1	0.02	0.08				1	5	3	2	1	1	3	1	1	0	1	0	0	0	1	27.6361	2	0	0	0	0	0	0	0	1	1		0	0	0	0	0	0	0	0	0	0
[truncated: 2,252 more rows]
[truncated: 3 more columns]

## Sheet: Variables dictionary 
Variable	Definition	Code
Id	Code of participant by visit.	sequence starting at 0-002
agecat	Participant's age group.	0: <35 years 1: 35-44 years 2: ≥45 years
sex	Participant's sex.	0: Female 1: Male
total_visits	Participant's total number of visits in the study.	1: one visit 2: two visits
visit_number	Number of the participant visit	1: first visit 2: second visit
PCR	Result of RT-PCR of sampled participants.	0: negative 1: positive
AcTotal	Result of hemagglutination (HA).	0: negative 1: positive
AcTotalesval_confirmed	Confirmed positive result of the HA by algorithm (seropositive)	0: no 1: yes
IgGQL	Result of IgG test. Positive if greater than 1.4	Continous
IgMELFA	Result of IgM test. Positive if greater than 1.0	Continous
ELISA_IgA	Result of elisa IgA test.	0: negative 1: positive
ELISA_IgM	Result of elisa IgM test.	0: negative 1: positive
ELISA_IgG	Result of elisa IgG test.	0: negative 1: positive
type_ocupation_1	Participant's working role.	0: administrative staff 1: direct patient care staff
ocup_asist1	Type of direct patient care worker.	1: general physician 2: resident physician 3: medical specialist 4: nurse 5: nurse assistant 6: respiratory therapist 7: nutricionist 8: bacteriologist 9: other
ocupsimple	Recategorization of type of occupation.	1: administrative 2: medical doctor (include general physician, resident physician and medical specialist) 3: nurses (include nurse and nurse assistant) 4: other
placecatfin	Place of work of the participant in the hospital in more than half of their working time since March 2020.	1: ambulatory or diagnosis 2: general wards 3: emergency room 4: intensive care unit 5: operating room 6: administrative office
shift	Participant's shift job. Any participant who reports doing night shifts is classified as a night shift.	0: day shift 1: night shift
ppe_use1	Complete use of PPE since March 2020.	0: no 1: yes
type_respirator	Type of respirator used by the participant in more than half of their working time since March 2020.	1: cloth mask 2: surgical mask 3: N-95 respirator
cont_cls1	HCW who was less than 6 feet away from a SARS-CoV-2 infected person (laboratory-confirmed or a clinical diagnosis) for a cumulative total of 15 minutes without personal protection elements sometime since March 2020.	0: no 1: yes
where1	Place where the participant had the close contact. This category only applies to HCWs with close contact history.	1: working area 2: outside of work environment 3: hospital's wellness area
remote1	Participants with remote work in more than half of their working time since March 2020.	0: no 1: yes
work_covid1	Participants who has worked in the COVID area sometime since March 2020.	0: no 1: yes
transportation	Participant's type of transportation in more than half of his/her trips since March 2020. Shared transportation was defined as the use of any public or collective transport.	0: unshared 1: shared
other_institution	Participants who work in more than one health-care institution.	0 : no 1: yes
tabacco1	History of smoking in the previous year.	0: no 1: yes
vaccine_inf1	History of influenza vaccination in the previous year.	0: no 1: yes
bmi	Participant's body mass index in kg/m2	Continous
bmicat2	Participant's body mass index by categories in kg/m2.	1: low or normal (<25) 2: overweight (25.0 – 29.9) 3: obese (≥30)
comorb1	Participants who have at least one comorbidity.	0: no 1: yes
hbp	Participants who have arterial hypertension.	0: no 1: yes
hypo	Participants who have hypothyroidism.	0: no 1: yes
asthma	Participants who have asthma.	0: no 1: yes
autoinmune	Participants who have autoinmune diseases.	0: no 1: yes
cancer	Participants who have cancer.	0: no 1: yes
history_prev1	History of previous SARS-CoV-2 infection.	0: no 1: yes
case_infection	HCW who had a confirmed infection either by RT-PCR, IgG antibodies, or antigen during March 6, 2020 to November 16, 2020 (retrospective cohort), or that was classified as seropositive in the seroprevalence study, or that had a positive RT-PCR in the acute infection prevalence study.	0: no 1: yes
case_infection_sensitivity	HCW who had a confirmed infection either by RT-PCR, IgG antibodies, or antigen during March 6, 2020 to November 16, 2020 (retrospective cohort), or who had a positive hemagglutination result, or that had a positive RT-PCR in the acute infection prevalence study.	0: no 1: yes
type_prev_cov	Type of previous SARS-CoV-2 infection.	1: asymptomatic infection 2: symptomatic infection
type_test_1	RT-PCR used for diagnosis of the previous SARS-CoV-2 infection.	0: no 1: yes
type_test_2	Antibodies used for diagnosis of the previous SARS-CoV-2 infection.	0: no 1: yes
type_test_3	Antigen used for the diagnosis of the previous SARS-CoV-2 infection.	0: no 1: yes
headache	Participants with headache during previous SARS-CoV-2 infection.	0: no 1: yes
fever	Participants with fever during previous SARS-CoV-2 infection.	0: no 1: yes
high respiratory symptoms	Participants with high respiratory symptoms during previous SARS-CoV-2 infection.	0: no 1: yes
fatigue	Participants with fatigue during previous SARS-CoV-2 infection.	0: no 1: yes
lrs	Participants with lower respiratory symptoms during previous SARS-CoV-2 infection.	0: no 1: yes
anosdi	Participants with anosmia or dysgeusia during previous SARS-CoV-2 infection.	0: no 1: yes
myalgias	Participants with myalgias during previous SARS-CoV-2 infection.	0: no 1: yes
diarrhea	Participants with diarrhea during previous SARS-CoV-2 infection.	0: no 1: yes
duration	Duration of symptoms related with previous SARS-CoV-2 infection in days.	Continous
prevhosp	Participants with previous hospitalization related with previous SARS-CoV-2 infection.	0: no 1: yes
